# Supplementary material for: Development of multivariable models to predict change in Body Mass Index within a clinical trial population of psychotic individuals
Source: Sci Rep. 2017 Nov 7;7:14738. doi: 10.1038/s41598-017-15137-7 (PMC5677086; doi:10.1038/s41598-017-15137-7)
Supplement: Supplementary file 2 — Supplementary File 1 [file 41598_2017_15137_MOESM2_ESM.csv]

Entrez ID	Module	Ensembl Gene ID	Species	Gene.Name
152	black	ENSG00000184160	Homo_sapiens	adrenoceptor alpha 2C(ADRA2C)
396	black	ENSG00000141522	Homo_sapiens	Rho GDP dissociation inhibitor alpha(ARHGDIA)
483	black	ENSG00000069849	Homo_sapiens	ATPase Na+/K+ transporting subunit beta 3(ATP1B3)
513	black	ENSG00000099624	Homo_sapiens	ATP synthase, H+ transporting, mitochondrial F1 complex, delta subunit(ATP5D)
760	black	ENSG00000104267	Homo_sapiens	carbonic anhydrase 2(CA2)
997	black	ENSG00000099804	Homo_sapiens	cell division cycle 34(CDC34)
1032	black	ENSG00000129355	Homo_sapiens	cyclin dependent kinase inhibitor 2D(CDKN2D)
1052	black	ENSG00000221869	Homo_sapiens	CCAAT/enhancer binding protein delta(CEBPD)
1196	black	ENSG00000176444	Homo_sapiens	CDC like kinase 2(CLK2)
1198	black	ENSG00000179335	Homo_sapiens	CDC like kinase 3(CLK3)
1725	black	ENSG00000095059	Homo_sapiens	deoxyhypusine synthase(DHPS)
1936	black	ENSG00000104529	Homo_sapiens	eukaryotic translation elongation factor 1 delta(EEF1D)
2039	black	ENSG00000158856	Homo_sapiens	dematin actin binding protein(DMTN)
2130	black	ENSG00000182944	Homo_sapiens	EWS RNA binding protein 1(EWSR1)
2217	black	ENSG00000104870	Homo_sapiens	Fc fragment of IgG receptor and transporter(FCGRT)
2309	black	ENSG00000118689	Homo_sapiens	forkhead box O3(FOXO3)
2483	black	ENSG00000109536	Homo_sapiens	FSHD region gene 1(FRG1)
2657	black	ENSG00000130283	Homo_sapiens	growth differentiation factor 1(GDF1)
2872	black	ENSG00000099875	Homo_sapiens	MAP kinase interacting serine/threonine kinase 2(MKNK2)
2874	black	ENSG00000132522	Homo_sapiens	G protein pathway suppressor 2(GPS2)
2987	black	ENSG00000143774	Homo_sapiens	guanylate kinase 1(GUK1)
2995	black	ENSG00000136732	Homo_sapiens	glycophorin C (Gerbich blood group)(GYPC)
2995	black	ENSG00000136732	Homo_sapiens	glycophorin C (Gerbich blood group)(GYPC)
3029	black	ENSG00000063854	Homo_sapiens	hydroxyacylglutathione hydrolase(HAGH)
3046	black	ENSG00000213931	Homo_sapiens	hemoglobin subunit epsilon 1(HBE1)
3300	black	ENSG00000135924	Homo_sapiens	DnaJ heat shock protein family (Hsp40) member B2(DNAJB2)
3576	black	ENSG00000169429	Homo_sapiens	C-X-C motif chemokine ligand 8(CXCL8)
4066	black	ENSG00000104903	Homo_sapiens	LYL1, basic helix-loop-helix family member(LYL1)
4588	black	ENSG00000184956	Homo_sapiens	mucin 6, oligomeric mucus/gel-forming(MUC6)
4677	black	ENSG00000134440	Homo_sapiens	asparaginyl-tRNA synthetase(NARS)
4706	black	ENSG00000004779	Homo_sapiens	NADH:ubiquinone oxidoreductase subunit AB1(NDUFAB1)
4713	black	ENSG00000099795	Homo_sapiens	NADH:ubiquinone oxidoreductase subunit B7(NDUFB7)
4716	black	ENSG00000140990	Homo_sapiens	NADH:ubiquinone oxidoreductase subunit B10(NDUFB10)
4831	black	ENSG00000243678	Homo_sapiens	NME/NM23 nucleoside diphosphate kinase 2(NME2)
5199	black	ENSG00000126759	Homo_sapiens	complement factor properdin(CFP)
5316	black	ENSG00000160199	Homo_sapiens	PBX/knotted 1 homeobox 1(PKNOX1)
5538	black	ENSG00000131238	Homo_sapiens	palmitoyl-protein thioesterase 1(PPT1)
5695	black	ENSG00000136930	Homo_sapiens	proteasome subunit beta 7(PSMB7)
6434	black	ENSG00000136527	Homo_sapiens	transformer 2 beta homolog (Drosophila)(TRA2B)
6503	black	ENSG00000155926	Homo_sapiens	Src-like-adaptor(SLA)
6598	black	ENSG00000099956	Homo_sapiens	SWI/SNF related, matrix associated, actin dependent regulator of chromatin, subfamily b, member 1(SMARCB1)
6856	black	ENSG00000008282	Homo_sapiens	synaptophysin like 1(SYPL1)
7332	black	ENSG00000185651	Homo_sapiens	ubiquitin conjugating enzyme E2 L3(UBE2L3)
7409	black	ENSG00000141968	Homo_sapiens	vav guanine nucleotide exchange factor 1(VAV1)
7456	black	ENSG00000115935	Homo_sapiens	WAS/WASL interacting protein family member 1(WIPF1)
7850	black	ENSG00000115590	Homo_sapiens	interleukin 1 receptor type 2(IL1R2)
7940	black	ENSG00000204482	Homo_sapiens	leukocyte specific transcript 1(LST1)
8079	black	ENSG00000089693	Homo_sapiens	myeloid leukemia factor 2(MLF2)
8263	black	ENSG00000277203	Homo_sapiens	coagulation factor VIII-associated 1(F8A1)
8500	black	ENSG00000131626	Homo_sapiens	PTPRF interacting protein alpha 1(PPFIA1)
8881	black	ENSG00000130177	Homo_sapiens	cell division cycle 16(CDC16)
9513	black	ENSG00000129245	Homo_sapiens	FMR1 autosomal homolog 2(FXR2)
9551	black	ENSG00000241468	Homo_sapiens	ATP synthase, H+ transporting, mitochondrial Fo complex subunit F2(ATP5J2)
9551	black	ENSG00000241468	Homo_sapiens	ATP synthase, H+ transporting, mitochondrial Fo complex subunit F2(ATP5J2)
9861	black	ENSG00000163636	Homo_sapiens	proteasome 26S subunit, non-ATPase 6(PSMD6)
9885	black	ENSG00000130703	Homo_sapiens	oxysterol binding protein like 2(OSBPL2)
9917	black	ENSG00000116199	Homo_sapiens	FAM20B, glycosaminoglycan xylosylkinase(FAM20B)
10092	black	ENSG00000162704	Homo_sapiens	actin related protein 2/3 complex subunit 5(ARPC5)
10158	black	ENSG00000162366	Homo_sapiens	PDZK1 interacting protein 1(PDZK1IP1)
10285	black	ENSG00000119953	Homo_sapiens	survival motor neuron domain containing 1(SMNDC1)
10490	black	ENSG00000100568	Homo_sapiens	vesicle transport through interaction with t-SNAREs 1B(VTI1B)
10501	black	ENSG00000167680	Homo_sapiens	semaphorin 6B(SEMA6B)
10594	black	ENSG00000174231	Homo_sapiens	pre-mRNA processing factor 8(PRPF8)
10866	black	ENSG00000206337	Homo_sapiens	HLA complex P5 (non-protein coding)(HCP5)
10914	black	ENSG00000090060	Homo_sapiens	poly(A) polymerase alpha(PAPOLA)
11027	black	ENSG00000239998	Homo_sapiens	leukocyte immunoglobulin like receptor A2(LILRA2)
11152	black	ENSG00000196998	Homo_sapiens	WD repeat domain 45(WDR45)
11224	black	ENSG00000136942	Homo_sapiens	ribosomal protein L35(RPL35)
11315	black	ENSG00000116288	Homo_sapiens	Parkinsonism associated deglycase(PARK7)
23168	black	ENSG00000137815	Homo_sapiens	RTF1 homolog, Paf1/RNA polymerase II complex component(RTF1)
23478	black	ENSG00000140612	Homo_sapiens	SEC11 homolog A, signal peptidase complex subunit(SEC11A)
23521	black	ENSG00000142541	Homo_sapiens	ribosomal protein L13a(RPL13A)
25796	black	ENSG00000130313	Homo_sapiens	6-phosphogluconolactonase(PGLS)
25949	black	ENSG00000117614	Homo_sapiens	SYF2 pre-mRNA splicing factor(SYF2)
26000	black	ENSG00000169221	Homo_sapiens	TBC1 domain family member 10B(TBC1D10B)
26502	black	ENSG00000141562	Homo_sapiens	nuclear prelamin A recognition factor(NARF)
27161	black	ENSG00000123908	Homo_sapiens	argonaute 2, RISC catalytic component(AGO2)
27230	black	ENSG00000120742	Homo_sapiens	stress associated endoplasmic reticulum protein 1(SERP1)
28958	black	ENSG00000183978	Homo_sapiens	cytochrome c oxidase assembly factor 3(COA3)
29880	black	ENSG00000120697	Homo_sapiens	ALG5, dolichyl-phosphate beta-glucosyltransferase(ALG5)
29964	black	ENSG00000124593	Homo_sapiens	prickle planar cell polarity protein 4(PRICKLE4)
29964	black	ENSG00000278224	Homo_sapiens	prickle planar cell polarity protein 4(PRICKLE4)
51020	black	ENSG00000111906	Homo_sapiens	HD domain containing 2(HDDC2)
51088	black	ENSG00000109790	Homo_sapiens	kelch like family member 5(KLHL5)
51142	black	ENSG00000106153	Homo_sapiens	coiled-coil-helix-coiled-coil-helix domain containing 2(CHCHD2)
51507	black	ENSG00000022277	Homo_sapiens	replication termination factor 2 domain containing 1(RTFDC1)
51629	black	ENSG00000013306	Homo_sapiens	solute carrier family 25 member 39(SLC25A39)
51720	black	ENSG00000087206	Homo_sapiens	ubiquitin interaction motif containing 1(UIMC1)
54543	black	ENSG00000196683	Homo_sapiens	translocase of outer mitochondrial membrane 7(TOMM7)
54935	black	ENSG00000158716	Homo_sapiens	dual specificity phosphatase 23(DUSP23)
54997	black	ENSG00000088992	Homo_sapiens	tescalcin(TESC)
55249	black	ENSG00000163374	Homo_sapiens	YY1 associated protein 1(YY1AP1)
55253	black	ENSG00000198874	Homo_sapiens	tRNA-yW synthesizing protein 1 homolog(TYW1)
55615	black	ENSG00000186654	Homo_sapiens	proline rich 5(PRR5)
55615	black	ENSG00000186654	Homo_sapiens	proline rich 5(PRR5)
55707	black	ENSG00000157191	Homo_sapiens	NECAP endocytosis associated 2(NECAP2)
55959	black	ENSG00000196562	Homo_sapiens	sulfatase 2(SULF2)
55959	black	ENSG00000196562	Homo_sapiens	sulfatase 2(SULF2)
56254	black	ENSG00000155827	Homo_sapiens	ring finger protein 20(RNF20)
56255	black	ENSG00000125827	Homo_sapiens	thioredoxin related transmembrane protein 4(TMX4)
56896	black	ENSG00000157851	Homo_sapiens	dihydropyrimidinase like 5(DPYSL5)
56904	black	ENSG00000148341	Homo_sapiens	SH3 domain containing GRB2 like endophilin B2(SH3GLB2)
56990	black	ENSG00000158985	Homo_sapiens	CDC42 small effector 2(CDC42SE2)
57104	black	ENSG00000177666	Homo_sapiens	patatin like phospholipase domain containing 2(PNPLA2)
57179	black	ENSG00000122203	Homo_sapiens	KIAA1191(KIAA1191)
57192	black	ENSG00000090674	Homo_sapiens	mucolipin 1(MCOLN1)
57414	black	ENSG00000005486	Homo_sapiens	rhomboid domain containing 2(RHBDD2)
57414	black	ENSG00000005486	Homo_sapiens	rhomboid domain containing 2(RHBDD2)
57674	black	ENSG00000173821	Homo_sapiens	ring finger protein 213(RNF213)
63915	black	ENSG00000188428	Homo_sapiens	biogenesis of lysosomal organelles complex 1 subunit 5(BLOC1S5)
64419	black	ENSG00000163719	Homo_sapiens	myotubularin related protein 14(MTMR14)
64968	black	ENSG00000243927	Homo_sapiens	mitochondrial ribosomal protein S6(MRPS6)
66008	black	ENSG00000115993	Homo_sapiens	trafficking kinesin protein 2(TRAK2)
79085	black	ENSG00000125648	Homo_sapiens	solute carrier family 25 member 23(SLC25A23)
79627	black	ENSG00000119900	Homo_sapiens	opioid growth factor receptor like 1(OGFRL1)
80185	black	ENSG00000129696	Homo_sapiens	TELO2 interacting protein 2(TTI2)
80216	black	ENSG00000073331	Homo_sapiens	alpha kinase 1(ALPK1)
80700	black	ENSG00000167671	Homo_sapiens	UBX domain protein 6(UBXN6)
83955	black	ENSG00000228224	Homo_sapiens	nascent polypeptide associated complex alpha subunit pseudogene 1(NACAP1)
84926	black	ENSG00000167778	Homo_sapiens	SPRY domain containing 3(SPRYD3)
84993	black	ENSG00000138629	Homo_sapiens	ubiquitin like 7(UBL7)
90441	black	ENSG00000173545	Homo_sapiens	zinc finger protein 622(ZNF622)
113828	black	ENSG00000133477	Homo_sapiens	family with sequence similarity 83 member F(FAM83F)
116540	black	ENSG00000204822	Homo_sapiens	mitochondrial ribosomal protein L53(MRPL53)
118472	black	ENSG00000198546	Homo_sapiens	zinc finger protein 511(ZNF511)
124944	black	ENSG00000258315	Homo_sapiens	chromosome 17 open reading frame 49(C17orf49)
126208	black	ENSG00000142409	Homo_sapiens	zinc finger protein 787(ZNF787)
126299	black	ENSG00000131116	Homo_sapiens	zinc finger protein 428(ZNF428)
128387	black	ENSG00000203705	Homo_sapiens	TatD DNase domain containing 3(TATDN3)
131601	black	ENSG00000163870	Homo_sapiens	transmembrane protein adipocyte associated 1(TPRA1)
140809	black	ENSG00000271303	Homo_sapiens	sulfiredoxin 1(SRXN1)
152015	black	ENSG00000114547	Homo_sapiens	rhophilin associated tail protein 1B(ROPN1B)
162466	black	ENSG00000173868	Homo_sapiens	phosphoethanolamine/phosphocholine phosphatase(PHOSPHO1)
200845	black	ENSG00000168301	Homo_sapiens	potassium channel tetramerization domain containing 6(KCTD6)
201627	black	ENSG00000174839	Homo_sapiens	DENN domain containing 6A(DENND6A)
203228	black	ENSG00000147894	Homo_sapiens	chromosome 9 open reading frame 72(C9orf72)
255043	black	ENSG00000180089	Homo_sapiens	transmembrane protein 86B(TMEM86B)
388007	black	ENSG00000187483	Homo_sapiens	serpin family A member 13, pseudogene(SERPINA13P)
414918	black	ENSG00000205593	Homo_sapiens	DENN domain containing 6B(DENND6B)
440400	black	ENSG00000219200	Homo_sapiens	ribonuclease K(RNASEK)
652968	black	ENSG00000239282	Homo_sapiens	GATS protein like 3(GATSL3)
728431	black	ENSG00000233621	Homo_sapiens	long intergenic non-protein coding RNA 1137(LINC01137)
728643	black	ENSG00000213412	Homo_sapiens	heterogeneous nuclear ribonucleoprotein A1 pseudogene 33(HNRNPA1P33)
100131726	black	ENSG00000204949	Homo_sapiens	FAM83A antisense RNA 1(FAM83A-AS1)
100302190	black	ENSG00000238705	Homo_sapiens	microRNA 1976(MIR1976)
60	blue	ENSG00000075624	Homo_sapiens	actin beta(ACTB)
178	blue	ENSG00000162688	Homo_sapiens	amylo-alpha-1, 6-glucosidase, 4-alpha-glucanotransferase(AGL)
196	blue	ENSG00000106546	Homo_sapiens	aryl hydrocarbon receptor(AHR)
204	blue	ENSG00000004455	Homo_sapiens	adenylate kinase 2(AK2)
226	blue	ENSG00000149925	Homo_sapiens	aldolase, fructose-bisphosphate A(ALDOA)
240	blue	ENSG00000012779	Homo_sapiens	arachidonate 5-lipoxygenase(ALOX5)
241	blue	ENSG00000132965	Homo_sapiens	arachidonate 5-lipoxygenase activating protein(ALOX5AP)
250	blue	ENSG00000163283	Homo_sapiens	alkaline phosphatase, placental(ALPP)
279	blue	ENSG00000243480	Homo_sapiens	amylase, alpha 2A (pancreatic)(AMY2A)
311	blue	ENSG00000122359	Homo_sapiens	annexin A11(ANXA11)
326	blue	ENSG00000160224	Homo_sapiens	autoimmune regulator(AIRE)
330	blue	ENSG00000023445	Homo_sapiens	baculoviral IAP repeat containing 3(BIRC3)
366	blue	ENSG00000103569	Homo_sapiens	aquaporin 9(AQP9)
391	blue	ENSG00000177105	Homo_sapiens	ras homolog family member G(RHOG)
472	blue	ENSG00000149311	Homo_sapiens	ATM serine/threonine kinase(ATM)
498	blue	ENSG00000152234	Homo_sapiens	ATP synthase, H+ transporting, mitochondrial F1 complex, alpha subunit 1, cardiac muscle(ATP5A1)
514	blue	ENSG00000124172	Homo_sapiens	ATP synthase, H+ transporting, mitochondrial F1 complex, epsilon subunit(ATP5E)
517	blue	ENSG00000135390	Homo_sapiens	ATP synthase, H+ transporting, mitochondrial Fo complex subunit C2 (subunit 9)(ATP5G2)
521	blue	ENSG00000169020	Homo_sapiens	ATP synthase, H+ transporting, mitochondrial Fo complex subunit E(ATP5I)
527	blue	ENSG00000185883	Homo_sapiens	ATPase H+ transporting V0 subunit c(ATP6V0C)
527	blue	ENSG00000185883	Homo_sapiens	ATPase H+ transporting V0 subunit c(ATP6V0C)
529	blue	ENSG00000131100	Homo_sapiens	ATPase H+ transporting V1 subunit E1(ATP6V1E1)
529	blue	ENSG00000131100	Homo_sapiens	ATPase H+ transporting V1 subunit E1(ATP6V1E1)
533	blue	ENSG00000117410	Homo_sapiens	ATPase H+ transporting V0 subunit b(ATP6V0B)
539	blue	ENSG00000241837	Homo_sapiens	ATP synthase, H+ transporting, mitochondrial F1 complex, O subunit(ATP5O)
550	blue	ENSG00000115307	Homo_sapiens	ancient ubiquitous protein 1(AUP1)
618	blue	ENSG00000236824	Homo_sapiens	brain cytoplasmic RNA 1(BCYRN1)
682	blue	ENSG00000172270	Homo_sapiens	basigin (Ok blood group)(BSG)
683	blue	ENSG00000109743	Homo_sapiens	bone marrow stromal cell antigen 1(BST1)
706	blue	ENSG00000100300	Homo_sapiens	translocator protein(TSPO)
706	blue	ENSG00000100300	Homo_sapiens	translocator protein(TSPO)
830	blue	ENSG00000198898	Homo_sapiens	capping actin protein of muscle Z-line alpha subunit 2(CAPZA2)
831	blue	ENSG00000153113	Homo_sapiens	calpastatin(CAST)
831	blue	ENSG00000153113	Homo_sapiens	calpastatin(CAST)
832	blue	ENSG00000077549	Homo_sapiens	capping actin protein of muscle Z-line beta subunit(CAPZB)
837	blue	ENSG00000196954	Homo_sapiens	caspase 4(CASP4)
953	blue	ENSG00000138185	Homo_sapiens	ectonucleoside triphosphate diphosphohydrolase 1(ENTPD1)
953	blue	ENSG00000282889	Homo_sapiens	ectonucleoside triphosphate diphosphohydrolase 1(ENTPD1)
963	blue	ENSG00000143119	Homo_sapiens	CD53 molecule(CD53)
1027	blue	ENSG00000111276	Homo_sapiens	cyclin dependent kinase inhibitor 1B(CDKN1B)
1043	blue	ENSG00000169442	Homo_sapiens	CD52 molecule(CD52)
1051	blue	ENSG00000172216	Homo_sapiens	CCAAT/enhancer binding protein beta(CEBPB)
1120	blue	ENSG00000100288	Homo_sapiens	choline kinase beta(CHKB)
1138	blue	ENSG00000169684	Homo_sapiens	cholinergic receptor nicotinic alpha 5 subunit(CHRNA5)
1173	blue	ENSG00000161203	Homo_sapiens	adaptor related protein complex 2 mu 1 subunit(AP2M1)
1173	blue	ENSG00000161203	Homo_sapiens	adaptor related protein complex 2 mu 1 subunit(AP2M1)
1175	blue	ENSG00000042753	Homo_sapiens	adaptor related protein complex 2 sigma 1 subunit(AP2S1)
1192	blue	ENSG00000213719	Homo_sapiens	chloride intracellular channel 1(CLIC1)
1195	blue	ENSG00000013441	Homo_sapiens	CDC like kinase 1(CLK1)
1195	blue	ENSG00000013441	Homo_sapiens	CDC like kinase 1(CLK1)
1327	blue	ENSG00000131143	Homo_sapiens	cytochrome c oxidase subunit 4I1(COX4I1)
1329	blue	ENSG00000135940	Homo_sapiens	cytochrome c oxidase subunit 5B(COX5B)
1337	blue	ENSG00000111775	Homo_sapiens	cytochrome c oxidase subunit 6A1(COX6A1)
1345	blue	ENSG00000164919	Homo_sapiens	cytochrome c oxidase subunit 6C(COX6C)
1347	blue	ENSG00000112695	Homo_sapiens	cytochrome c oxidase subunit 7A2(COX7A2)
1351	blue	ENSG00000176340	Homo_sapiens	cytochrome c oxidase subunit 8A(COX8A)
1385	blue	ENSG00000118260	Homo_sapiens	cAMP responsive element binding protein 1(CREB1)
1385	blue	ENSG00000118260	Homo_sapiens	cAMP responsive element binding protein 1(CREB1)
1387	blue	ENSG00000005339	Homo_sapiens	CREB binding protein(CREBBP)
1438	blue	ENSG00000198223	Homo_sapiens	colony stimulating factor 2 receptor alpha subunit(CSF2RA)
1438	blue	ENSG00000198223	Homo_sapiens	colony stimulating factor 2 receptor alpha subunit(CSF2RA)
1453	blue	ENSG00000141551	Homo_sapiens	casein kinase 1 delta(CSNK1D)
1455	blue	ENSG00000133275	Homo_sapiens	casein kinase 1 gamma 2(CSNK1G2)
1460	blue	ENSG00000204435	Homo_sapiens	casein kinase 2 beta(CSNK2B)
1509	blue	ENSG00000117984	Homo_sapiens	cathepsin D(CTSD)
1535	blue	ENSG00000051523	Homo_sapiens	cytochrome b-245 alpha chain(CYBA)
1603	blue	ENSG00000129562	Homo_sapiens	defender against cell death 1(DAD1)
1615	blue	ENSG00000115866	Homo_sapiens	aspartyl-tRNA synthetase(DARS)
1622	blue	ENSG00000155368	Homo_sapiens	diazepam binding inhibitor, acyl-CoA binding protein(DBI)
1783	blue	ENSG00000135720	Homo_sapiens	dynein cytoplasmic 1 light intermediate chain 2(DYNC1LI2)
1861	blue	ENSG00000136827	Homo_sapiens	torsin family 1 member A(TOR1A)
1877	blue	ENSG00000167967	Homo_sapiens	E4F transcription factor 1(E4F1)
1915	blue	ENSG00000156508	Homo_sapiens	eukaryotic translation elongation factor 1 alpha 1(EEF1A1)
1933	blue	ENSG00000114942	Homo_sapiens	eukaryotic translation elongation factor 1 beta 2(EEF1B2)
1992	blue	ENSG00000021355	Homo_sapiens	serpin family B member 1(SERPINB1)
2114	blue	ENSG00000157557	Homo_sapiens	ETS proto-oncogene 2, transcription factor(ETS2)
2124	blue	ENSG00000185862	Homo_sapiens	ecotropic viral integration site 2B(EVI2B)
2197	blue	ENSG00000149806	Homo_sapiens	FAU, ubiquitin like and ribosomal protein S30 fusion(FAU)
2204	blue	ENSG00000186431	Homo_sapiens	Fc fragment of IgA receptor(FCAR)
2207	blue	ENSG00000158869	Homo_sapiens	Fc fragment of IgE receptor Ig(FCER1G)
2210	blue	ENSG00000198019	Homo_sapiens	Fc fragment of IgG receptor Ib(FCGR1B)
2212	blue	ENSG00000143226	Homo_sapiens	Fc fragment of IgG receptor IIa(FCGR2A)
2212	blue	ENSG00000143226	Homo_sapiens	Fc fragment of IgG receptor IIa(FCGR2A)
2218	blue	ENSG00000106692	Homo_sapiens	fukutin(FKTN)
2222	blue	ENSG00000079459	Homo_sapiens	farnesyl-diphosphate farnesyltransferase 1(FDFT1)
2357	blue	ENSG00000171051	Homo_sapiens	formyl peptide receptor 1(FPR1)
2512	blue	ENSG00000087086	Homo_sapiens	ferritin light chain(FTL)
2597	blue	ENSG00000111640	Homo_sapiens	glyceraldehyde-3-phosphate dehydrogenase(GAPDH)
2597	blue	ENSG00000111640	Homo_sapiens	glyceraldehyde-3-phosphate dehydrogenase(GAPDH)
2597	blue	ENSG00000111640	Homo_sapiens	glyceraldehyde-3-phosphate dehydrogenase(GAPDH)
2629	blue	ENSG00000177628	Homo_sapiens	glucosylceramidase beta(GBA)
2648	blue	ENSG00000108773	Homo_sapiens	lysine acetyltransferase 2A(KAT2A)
2710	blue	ENSG00000198814	Homo_sapiens	glycerol kinase(GK)
2745	blue	ENSG00000173221	Homo_sapiens	glutaredoxin(GLRX)
2771	blue	ENSG00000114353	Homo_sapiens	G protein subunit alpha i2(GNAI2)
2825	blue	ENSG00000183671	Homo_sapiens	G protein-coupled receptor 1(GPR1)
2867	blue	ENSG00000126262	Homo_sapiens	free fatty acid receptor 2(FFAR2)
2879	blue	ENSG00000167468	Homo_sapiens	glutathione peroxidase 4(GPX4)
2879	blue	ENSG00000167468	Homo_sapiens	glutathione peroxidase 4(GPX4)
2885	blue	ENSG00000177885	Homo_sapiens	growth factor receptor bound protein 2(GRB2)
2907	blue	ENSG00000178719	Homo_sapiens	glutamate ionotropic receptor NMDA type subunit associated protein 1(GRINA)
2992	blue	ENSG00000163754	Homo_sapiens	glycogenin 1(GYG1)
3020	blue	ENSG00000163041	Homo_sapiens	H3 histone family member 3A(H3F3A)
3020	blue	ENSG00000163041	Homo_sapiens	H3 histone family member 3A(H3F3A)
3020	blue	ENSG00000163041	Homo_sapiens	H3 histone family member 3A(H3F3A)
3094	blue	ENSG00000169567	Homo_sapiens	histidine triad nucleotide binding protein 1(HINT1)
3106	blue	ENSG00000234745	Homo_sapiens	major histocompatibility complex, class I, B(HLA-B)
3151	blue	ENSG00000198830	Homo_sapiens	high mobility group nucleosomal binding domain 2(HMGN2)
3181	blue	ENSG00000122566	Homo_sapiens	heterogeneous nuclear ribonucleoprotein A2/B1(HNRNPA2B1)
3181	blue	ENSG00000122566	Homo_sapiens	heterogeneous nuclear ribonucleoprotein A2/B1(HNRNPA2B1)
3187	blue	ENSG00000169045	Homo_sapiens	heterogeneous nuclear ribonucleoprotein H1 (H)(HNRNPH1)
3187	blue	ENSG00000169045	Homo_sapiens	heterogeneous nuclear ribonucleoprotein H1 (H)(HNRNPH1)
3189	blue	ENSG00000096746	Homo_sapiens	heterogeneous nuclear ribonucleoprotein H3(HNRNPH3)
3192	blue	ENSG00000153187	Homo_sapiens	heterogeneous nuclear ribonucleoprotein U(HNRNPU)
3241	blue	ENSG00000115756	Homo_sapiens	hippocalcin like 1(HPCAL1)
3305	blue	ENSG00000204390	Homo_sapiens	heat shock protein family A (Hsp70) member 1 like(HSPA1L)
3382	blue	ENSG00000003147	Homo_sapiens	islet cell autoantigen 1(ICA1)
3420	blue	ENSG00000101365	Homo_sapiens	isocitrate dehydrogenase 3 (NAD(+)) beta(IDH3B)
3459	blue	ENSG00000027697	Homo_sapiens	interferon gamma receptor 1(IFNGR1)
3460	blue	ENSG00000159128	Homo_sapiens	interferon gamma receptor 2 (interferon gamma transducer 1)(IFNGR2)
3551	blue	ENSG00000104365	Homo_sapiens	inhibitor of kappa light polypeptide gene enhancer in B-cells, kinase beta(IKBKB)
3577	blue	ENSG00000163464	Homo_sapiens	C-X-C motif chemokine receptor 1(CXCR1)
3579	blue	ENSG00000180871	Homo_sapiens	C-X-C motif chemokine receptor 2(CXCR2)
3586	blue	ENSG00000136634	Homo_sapiens	interleukin 10(IL10)
3588	blue	ENSG00000243646	Homo_sapiens	interleukin 10 receptor subunit beta(IL10RB)
3588	blue	ENSG00000243646	Homo_sapiens	interleukin 10 receptor subunit beta(IL10RB)
3590	blue	ENSG00000137070	Homo_sapiens	interleukin 11 receptor subunit alpha(IL11RA)
3606	blue	ENSG00000150782	Homo_sapiens	interleukin 18(IL18)
3646	blue	ENSG00000104408	Homo_sapiens	eukaryotic translation initiation factor 3 subunit E(EIF3E)
3704	blue	ENSG00000125877	Homo_sapiens	inosine triphosphatase(ITPA)
3710	blue	ENSG00000096433	Homo_sapiens	inositol 1,4,5-trisphosphate receptor type 3(ITPR3)
3916	blue	ENSG00000185896	Homo_sapiens	lysosomal associated membrane protein 1(LAMP1)
3939	blue	ENSG00000134333	Homo_sapiens	lactate dehydrogenase A(LDHA)
3952	blue	ENSG00000174697	Homo_sapiens	leptin(LEP)
4026	blue	ENSG00000145012	Homo_sapiens	LIM domain containing preferred translocation partner in lipoma(LPP)
4034	blue	ENSG00000077454	Homo_sapiens	leucine rich repeats and calponin homology domain containing 4(LRCH4)
4069	blue	ENSG00000090382	Homo_sapiens	lysozyme(LYZ)
4282	blue	ENSG00000240972	Homo_sapiens	macrophage migration inhibitory factor (glycosylation-inhibiting factor)(MIF)
4501	blue	ENSG00000187193	Homo_sapiens	metallothionein 1X(MT1X)
4637	blue	ENSG00000092841	Homo_sapiens	myosin light chain 6(MYL6)
4637	blue	ENSG00000092841	Homo_sapiens	myosin light chain 6(MYL6)
4689	blue	ENSG00000100365	Homo_sapiens	neutrophil cytosolic factor 4(NCF4)
4694	blue	ENSG00000125356	Homo_sapiens	NADH:ubiquinone oxidoreductase subunit A1(NDUFA1)
4695	blue	ENSG00000131495	Homo_sapiens	NADH:ubiquinone oxidoreductase subunit A2(NDUFA2)
4696	blue	ENSG00000170906	Homo_sapiens	NADH:ubiquinone oxidoreductase subunit A3(NDUFA3)
4709	blue	ENSG00000119013	Homo_sapiens	NADH:ubiquinone oxidoreductase subunit B3(NDUFB3)
4709	blue	ENSG00000119013	Homo_sapiens	NADH:ubiquinone oxidoreductase subunit B3(NDUFB3)
4711	blue	ENSG00000136521	Homo_sapiens	NADH:ubiquinone oxidoreductase subunit B5(NDUFB5)
4725	blue	ENSG00000168653	Homo_sapiens	NADH:ubiquinone oxidoreductase subunit S5(NDUFS5)
4733	blue	ENSG00000185721	Homo_sapiens	developmentally regulated GTP binding protein 1(DRG1)
4738	blue	ENSG00000129559	Homo_sapiens	neural precursor cell expressed, developmentally down-regulated 8(NEDD8)
4756	blue	ENSG00000067141	Homo_sapiens	neogenin 1(NEO1)
4778	blue	ENSG00000123405	Homo_sapiens	nuclear factor, erythroid 2(NFE2)
4783	blue	ENSG00000165030	Homo_sapiens	nuclear factor, interleukin 3 regulated(NFIL3)
4820	blue	ENSG00000114857	Homo_sapiens	natural killer cell triggering receptor(NKTR)
4830	blue	ENSG00000239672	Homo_sapiens	NME/NM23 nucleoside diphosphate kinase 1(NME1)
4832	blue	ENSG00000103024	Homo_sapiens	NME/NM23 nucleoside diphosphate kinase 3(NME3)
4924	blue	ENSG00000104805	Homo_sapiens	nucleobindin 1(NUCB1)
4953	blue	ENSG00000115758	Homo_sapiens	ornithine decarboxylase 1(ODC1)
5052	blue	ENSG00000117450	Homo_sapiens	peroxiredoxin 1(PRDX1)
5052	blue	ENSG00000117450	Homo_sapiens	peroxiredoxin 1(PRDX1)
5094	blue	ENSG00000197111	Homo_sapiens	poly(rC) binding protein 2(PCBP2)
5143	blue	ENSG00000105650	Homo_sapiens	phosphodiesterase 4C(PDE4C)
5150	blue	ENSG00000205268	Homo_sapiens	phosphodiesterase 7A(PDE7A)
5175	blue	ENSG00000261371	Homo_sapiens	platelet and endothelial cell adhesion molecule 1(PECAM1)
5209	blue	ENSG00000170525	Homo_sapiens	6-phosphofructo-2-kinase/fructose-2,6-biphosphatase 3(PFKFB3)
5216	blue	ENSG00000108518	Homo_sapiens	profilin 1(PFN1)
5226	blue	ENSG00000142657	Homo_sapiens	phosphogluconate dehydrogenase(PGD)
5230	blue	ENSG00000102144	Homo_sapiens	phosphoglycerate kinase 1(PGK1)
5297	blue	ENSG00000241973	Homo_sapiens	phosphatidylinositol 4-kinase alpha(PI4KA)
5300	blue	ENSG00000127445	Homo_sapiens	peptidylprolyl cis/trans isomerase, NIMA-interacting 1(PIN1)
5335	blue	ENSG00000124181	Homo_sapiens	phospholipase C gamma 1(PLCG1)
5394	blue	ENSG00000171824	Homo_sapiens	exosome component 10(EXOSC10)
5411	blue	ENSG00000100941	Homo_sapiens	pinin, desmosome associated protein(PNN)
5437	blue	ENSG00000163882	Homo_sapiens	RNA polymerase II subunit H(POLR2H)
5515	blue	ENSG00000113575	Homo_sapiens	protein phosphatase 2 catalytic subunit alpha(PPP2CA)
5527	blue	ENSG00000078304	Homo_sapiens	protein phosphatase 2 regulatory subunit B'gamma(PPP2R5C)
5579	blue	ENSG00000166501	Homo_sapiens	protein kinase C beta(PRKCB)
5580	blue	ENSG00000163932	Homo_sapiens	protein kinase C delta(PRKCD)
5710	blue	ENSG00000159352	Homo_sapiens	proteasome 26S subunit, non-ATPase 4(PSMD4)
5710	blue	ENSG00000159352	Homo_sapiens	proteasome 26S subunit, non-ATPase 4(PSMD4)
5718	blue	ENSG00000197170	Homo_sapiens	proteasome 26S subunit, non-ATPase 12(PSMD12)
5718	blue	ENSG00000197170	Homo_sapiens	proteasome 26S subunit, non-ATPase 12(PSMD12)
5863	blue	ENSG00000237441	Homo_sapiens	ral guanine nucleotide dissociation stimulator like 2(RGL2)
5878	blue	ENSG00000108774	Homo_sapiens	RAB5C, member RAS oncogene family(RAB5C)
5880	blue	ENSG00000128340	Homo_sapiens	ras-related C3 botulinum toxin substrate 2 (rho family, small GTP binding protein Rac2)(RAC2)
5899	blue	ENSG00000144118	Homo_sapiens	RAS like proto-oncogene B(RALB)
5928	blue	ENSG00000162521	Homo_sapiens	RB binding protein 4, chromatin remodeling factor(RBBP4)
6085	blue	ENSG00000202354	Homo_sapiens	RNA, Ro-associated Y3(RNY3)
6117	blue	ENSG00000132383	Homo_sapiens	replication protein A1(RPA1)
6133	blue	ENSG00000163682	Homo_sapiens	ribosomal protein L9(RPL9)
6136	blue	ENSG00000197958	Homo_sapiens	ribosomal protein L12(RPL12)
6136	blue	ENSG00000197958	Homo_sapiens	ribosomal protein L12(RPL12)
6139	blue	ENSG00000265681	Homo_sapiens	ribosomal protein L17(RPL17)
6139	blue	ENSG00000265681	Homo_sapiens	ribosomal protein L17(RPL17)
6139	blue	ENSG00000265681	Homo_sapiens	ribosomal protein L17(RPL17)
6152	blue	ENSG00000114391	Homo_sapiens	ribosomal protein L24(RPL24)
6154	blue	ENSG00000161970	Homo_sapiens	ribosomal protein L26(RPL26)
6155	blue	ENSG00000131469	Homo_sapiens	ribosomal protein L27(RPL27)
6156	blue	ENSG00000156482	Homo_sapiens	ribosomal protein L30(RPL30)
6157	blue	ENSG00000166441	Homo_sapiens	ribosomal protein L27a(RPL27A)
6160	blue	ENSG00000071082	Homo_sapiens	ribosomal protein L31(RPL31)
6165	blue	ENSG00000182899	Homo_sapiens	ribosomal protein L35a(RPL35A)
6166	blue	ENSG00000165502	Homo_sapiens	ribosomal protein L36a like(RPL36AL)
6169	blue	ENSG00000172809	Homo_sapiens	ribosomal protein L38(RPL38)
6169	blue	ENSG00000172809	Homo_sapiens	ribosomal protein L38(RPL38)
6170	blue	ENSG00000198918	Homo_sapiens	ribosomal protein L39(RPL39)
6175	blue	ENSG00000089157	Homo_sapiens	ribosomal protein lateral stalk subunit P0(RPLP0)
6175	blue	ENSG00000089157	Homo_sapiens	ribosomal protein lateral stalk subunit P0(RPLP0)
6188	blue	ENSG00000149273	Homo_sapiens	ribosomal protein S3(RPS3)
6194	blue	ENSG00000137154	Homo_sapiens	ribosomal protein S6(RPS6)
6203	blue	ENSG00000170889	Homo_sapiens	ribosomal protein S9(RPS9)
6203	blue	ENSG00000170889	Homo_sapiens	ribosomal protein S9(RPS9)
6204	blue	ENSG00000124614	Homo_sapiens	ribosomal protein S10(RPS10)
6205	blue	ENSG00000142534	Homo_sapiens	ribosomal protein S11(RPS11)
6207	blue	ENSG00000110700	Homo_sapiens	ribosomal protein S13(RPS13)
6208	blue	ENSG00000164587	Homo_sapiens	ribosomal protein S14(RPS14)
6209	blue	ENSG00000115268	Homo_sapiens	ribosomal protein S15(RPS15)
6210	blue	ENSG00000134419	Homo_sapiens	ribosomal protein S15a(RPS15A)
6210	blue	ENSG00000134419	Homo_sapiens	ribosomal protein S15a(RPS15A)
6218	blue	ENSG00000182774	Homo_sapiens	ribosomal protein S17(RPS17)
6230	blue	ENSG00000118181	Homo_sapiens	ribosomal protein S25(RPS25)
6256	blue	ENSG00000186350	Homo_sapiens	retinoid X receptor alpha(RXRA)
6257	blue	ENSG00000204231	Homo_sapiens	retinoid X receptor beta(RXRB)
6275	blue	ENSG00000196154	Homo_sapiens	S100 calcium binding protein A4(S100A4)
6275	blue	ENSG00000196154	Homo_sapiens	S100 calcium binding protein A4(S100A4)
6311	blue	ENSG00000204842	Homo_sapiens	ataxin 2(ATXN2)
6388	blue	ENSG00000132581	Homo_sapiens	stromal cell derived factor 2(SDF2)
6390	blue	ENSG00000117118	Homo_sapiens	succinate dehydrogenase complex iron sulfur subunit B(SDHB)
6397	blue	ENSG00000129657	Homo_sapiens	SEC14 like lipid binding 1(SEC14L1)
6397	blue	ENSG00000129657	Homo_sapiens	SEC14 like lipid binding 1(SEC14L1)
6402	blue	ENSG00000188404	Homo_sapiens	selectin L(SELL)
6430	blue	ENSG00000100650	Homo_sapiens	serine and arginine rich splicing factor 5(SRSF5)
6430	blue	ENSG00000100650	Homo_sapiens	serine and arginine rich splicing factor 5(SRSF5)
6499	blue	ENSG00000204351	Homo_sapiens	Ski2 like RNA helicase(SKIV2L)
6541	blue	ENSG00000139514	Homo_sapiens	solute carrier family 7 member 1(SLC7A1)
6617	blue	ENSG00000023608	Homo_sapiens	small nuclear RNA activating complex polypeptide 1(SNAPC1)
6625	blue	ENSG00000104852	Homo_sapiens	small nuclear ribonucleoprotein U1 subunit 70(SNRNP70)
6627	blue	ENSG00000131876	Homo_sapiens	small nuclear ribonucleoprotein polypeptide A'(SNRPA1)
6636	blue	ENSG00000139343	Homo_sapiens	small nuclear ribonucleoprotein polypeptide F(SNRPF)
6636	blue	ENSG00000139343	Homo_sapiens	small nuclear ribonucleoprotein polypeptide F(SNRPF)
6637	blue	ENSG00000143977	Homo_sapiens	small nuclear ribonucleoprotein polypeptide G(SNRPG)
6671	blue	ENSG00000105866	Homo_sapiens	Sp4 transcription factor(SP4)
6693	blue	ENSG00000197471	Homo_sapiens	sialophorin(SPN)
6718	blue	ENSG00000122787	Homo_sapiens	aldo-keto reductase family 1 member D1(AKR1D1)
6729	blue	ENSG00000100883	Homo_sapiens	signal recognition particle 54(SRP54)
6734	blue	ENSG00000182934	Homo_sapiens	SRP receptor alpha subunit(SRPRA)
6746	blue	ENSG00000163479	Homo_sapiens	signal sequence receptor subunit 2(SSR2)
6752	blue	ENSG00000180616	Homo_sapiens	somatostatin receptor 2(SSTR2)
6760	blue	ENSG00000141380	Homo_sapiens	SS18, nBAF chromatin remodeling complex subunit(SS18)
6817	blue	ENSG00000196502	Homo_sapiens	sulfotransferase family 1A member 1(SULT1A1)
6827	blue	ENSG00000213246	Homo_sapiens	SPT4 homolog, DSIF elongation factor subunit(SUPT4H1)
6843	blue	ENSG00000139190	Homo_sapiens	vesicle associated membrane protein 1(VAMP1)
6881	blue	ENSG00000166337	Homo_sapiens	TATA-box binding protein associated factor 10(TAF10)
6888	blue	ENSG00000177156	Homo_sapiens	transaldolase 1(TALDO1)
6902	blue	ENSG00000171530	Homo_sapiens	tubulin folding cofactor A(TBCA)
6903	blue	ENSG00000124659	Homo_sapiens	tubulin folding cofactor C(TBCC)
6923	blue	ENSG00000103363	Homo_sapiens	transcription elongation factor B subunit 2(TCEB2)
7072	blue	ENSG00000116001	Homo_sapiens	TIA1 cytotoxic granule associated RNA binding protein(TIA1)
7077	blue	ENSG00000035862	Homo_sapiens	TIMP metallopeptidase inhibitor 2(TIMP2)
7099	blue	ENSG00000136869	Homo_sapiens	toll like receptor 4(TLR4)
7132	blue	ENSG00000067182	Homo_sapiens	TNF receptor superfamily member 1A(TNFRSF1A)
7188	blue	ENSG00000082512	Homo_sapiens	TNF receptor associated factor 5(TRAF5)
7248	blue	ENSG00000165699	Homo_sapiens	tuberous sclerosis 1(TSC1)
7295	blue	ENSG00000136810	Homo_sapiens	thioredoxin(TXN)
7295	blue	ENSG00000136810	Homo_sapiens	thioredoxin(TXN)
7296	blue	ENSG00000198431	Homo_sapiens	thioredoxin reductase 1(TXNRD1)
7305	blue	ENSG00000011600	Homo_sapiens	TYRO protein tyrosine kinase binding protein(TYROBP)
7323	blue	ENSG00000109332	Homo_sapiens	ubiquitin conjugating enzyme E2 D3(UBE2D3)
7327	blue	ENSG00000184787	Homo_sapiens	ubiquitin conjugating enzyme E2 G2(UBE2G2)
7355	blue	ENSG00000102100	Homo_sapiens	solute carrier family 35 member A2(SLC35A2)
7381	blue	ENSG00000156467	Homo_sapiens	ubiquinol-cytochrome c reductase binding protein(UQCRB)
7386	blue	ENSG00000169021	Homo_sapiens	ubiquinol-cytochrome c reductase, Rieske iron-sulfur polypeptide 1(UQCRFS1)
7458	blue	ENSG00000106682	Homo_sapiens	eukaryotic translation initiation factor 4H(EIF4H)
7458	blue	ENSG00000106682	Homo_sapiens	eukaryotic translation initiation factor 4H(EIF4H)
7462	blue	ENSG00000086730	Homo_sapiens	linker for activation of T-cells family member 2(LAT2)
7494	blue	ENSG00000100219	Homo_sapiens	X-box binding protein 1(XBP1)
7494	blue	ENSG00000100219	Homo_sapiens	X-box binding protein 1(XBP1)
7516	blue	ENSG00000196584	Homo_sapiens	X-ray repair cross complementing 2(XRCC2)
7520	blue	ENSG00000079246	Homo_sapiens	X-ray repair cross complementing 5(XRCC5)
7561	blue	ENSG00000105708	Homo_sapiens	zinc finger protein 14(ZNF14)
7593	blue	ENSG00000099326	Homo_sapiens	myeloid zinc finger 1(MZF1)
7620	blue	ENSG00000198429	Homo_sapiens	zinc finger protein 69(ZNF69)
7644	blue	ENSG00000167232	Homo_sapiens	zinc finger protein 91(ZNF91)
7766	blue	ENSG00000178386	Homo_sapiens	zinc finger protein 223(ZNF223)
7813	blue	ENSG00000067208	Homo_sapiens	ecotropic viral integration site 5(EVI5)
7832	blue	ENSG00000159388	Homo_sapiens	BTG anti-proliferation factor 2(BTG2)
7846	blue	ENSG00000167552	Homo_sapiens	tubulin alpha 1a(TUBA1A)
7846	blue	ENSG00000167552	Homo_sapiens	tubulin alpha 1a(TUBA1A)
8045	blue	ENSG00000099849	Homo_sapiens	Ras association domain family member 7(RASSF7)
8073	blue	ENSG00000184007	Homo_sapiens	protein tyrosine phosphatase type IVA, member 2(PTP4A2)
8073	blue	ENSG00000184007	Homo_sapiens	protein tyrosine phosphatase type IVA, member 2(PTP4A2)
8227	blue	ENSG00000197976	Homo_sapiens	A-kinase anchoring protein 17A(AKAP17A)
8260	blue	ENSG00000102030	Homo_sapiens	N(alpha)-acetyltransferase 10, NatA catalytic subunit(NAA10)
8396	blue	ENSG00000276293	Homo_sapiens	phosphatidylinositol-5-phosphate 4-kinase type 2 beta(PIP4K2B)
8473	blue	ENSG00000147162	Homo_sapiens	O-linked N-acetylglucosamine (GlcNAc) transferase(OGT)
8473	blue	ENSG00000147162	Homo_sapiens	O-linked N-acetylglucosamine (GlcNAc) transferase(OGT)
8480	blue	ENSG00000101146	Homo_sapiens	ribonucleic acid export 1(RAE1)
8481	blue	ENSG00000046651	Homo_sapiens	OFD1, centriole and centriolar satellite protein(OFD1)
8548	blue	ENSG00000117475	Homo_sapiens	basic leucine zipper nuclear factor 1(BLZF1)
8548	blue	ENSG00000117475	Homo_sapiens	basic leucine zipper nuclear factor 1(BLZF1)
8562	blue	ENSG00000139726	Homo_sapiens	density regulated re-initiation and release factor(DENR)
8621	blue	ENSG00000065883	Homo_sapiens	cyclin dependent kinase 13(CDK13)
8667	blue	ENSG00000147677	Homo_sapiens	eukaryotic translation initiation factor 3 subunit H(EIF3H)
8675	blue	ENSG00000124222	Homo_sapiens	syntaxin 16(STX16)
8681	blue	ENSG00000168970	Homo_sapiens	JMJD7-PLA2G4B readthrough(JMJD7-PLA2G4B)
8718	blue	ENSG00000215788	Homo_sapiens	TNF receptor superfamily member 25(TNFRSF25)
8728	blue	ENSG00000135074	Homo_sapiens	ADAM metallopeptidase domain 19(ADAM19)
8740	blue	ENSG00000125735	Homo_sapiens	tumor necrosis factor superfamily member 14(TNFSF14)
8795	blue	ENSG00000120889	Homo_sapiens	TNF receptor superfamily member 10b(TNFRSF10B)
8795	blue	ENSG00000120889	Homo_sapiens	TNF receptor superfamily member 10b(TNFRSF10B)
8818	blue	ENSG00000136908	Homo_sapiens	dolichyl-phosphate mannosyltransferase subunit 2, regulatory(DPM2)
8872	blue	ENSG00000151465	Homo_sapiens	cell division cycle 123(CDC123)
8874	blue	ENSG00000102606	Homo_sapiens	Rho guanine nucleotide exchange factor 7(ARHGEF7)
8883	blue	ENSG00000159593	Homo_sapiens	NEDD8 activating enzyme E1 subunit 1(NAE1)
8890	blue	ENSG00000115211	Homo_sapiens	eukaryotic translation initiation factor 2B subunit delta(EIF2B4)
8906	blue	ENSG00000213983	Homo_sapiens	adaptor related protein complex 1 gamma 2 subunit(AP1G2)
8930	blue	ENSG00000129071	Homo_sapiens	methyl-CpG binding domain 4, DNA glycosylase(MBD4)
8940	blue	ENSG00000100038	Homo_sapiens	topoisomerase (DNA) III beta(TOP3B)
8992	blue	ENSG00000113732	Homo_sapiens	ATPase H+ transporting V0 subunit e1(ATP6V0E1)
9044	blue	ENSG00000095564	Homo_sapiens	B-TFIID TATA-box binding protein associated factor 1(BTAF1)
9051	blue	ENSG00000140368	Homo_sapiens	proline-serine-threonine phosphatase interacting protein 1(PSTPIP1)
9114	blue	ENSG00000159720	Homo_sapiens	ATPase H+ transporting V0 subunit d1(ATP6V0D1)
9129	blue	ENSG00000117360	Homo_sapiens	pre-mRNA processing factor 3(PRPF3)
9159	blue	ENSG00000160613	Homo_sapiens	proprotein convertase subtilisin/kexin type 7(PCSK7)
9168	blue	ENSG00000034510	Homo_sapiens	thymosin beta 10(TMSB10)
9170	blue	ENSG00000064547	Homo_sapiens	lysophosphatidic acid receptor 2(LPAR2)
9184	blue	ENSG00000154473	Homo_sapiens	BUB3, mitotic checkpoint protein(BUB3)
9208	blue	ENSG00000124831	Homo_sapiens	LRR binding FLII interacting protein 1(LRRFIP1)
9276	blue	ENSG00000184432	Homo_sapiens	coatomer protein complex subunit beta 2(COPB2)
9334	blue	ENSG00000158470	Homo_sapiens	beta-1,4-galactosyltransferase 5(B4GALT5)
9354	blue	ENSG00000110344	Homo_sapiens	ubiquitination factor E4A(UBE4A)
9360	blue	ENSG00000138398	Homo_sapiens	peptidylprolyl isomerase G(PPIG)
9391	blue	ENSG00000144021	Homo_sapiens	cytosolic iron-sulfur assembly component 1(CIAO1)
9406	blue	ENSG00000132485	Homo_sapiens	zinc finger RANBP2-type containing 2(ZRANB2)
9419	blue	ENSG00000119878	Homo_sapiens	CXXC repeat containing interactor of PDZ3 domain(CRIPT)
9439	blue	ENSG00000112282	Homo_sapiens	mediator complex subunit 23(MED23)
9453	blue	ENSG00000152904	Homo_sapiens	geranylgeranyl diphosphate synthase 1(GGPS1)
9516	blue	ENSG00000189067	Homo_sapiens	lipopolysaccharide induced TNF factor(LITAF)
9528	blue	ENSG00000116209	Homo_sapiens	transmembrane protein 59(TMEM59)
9533	blue	ENSG00000171453	Homo_sapiens	RNA polymerase I subunit C(POLR1C)
9556	blue	ENSG00000156411	Homo_sapiens	chromosome 14 open reading frame 2(C14orf2)
9577	blue	ENSG00000158019	Homo_sapiens	brain and reproductive organ-expressed (TNFRSF1A modulator)(BRE)
9647	blue	ENSG00000100034	Homo_sapiens	protein phosphatase, Mg2+/Mn2+ dependent 1F(PPM1F)
9673	blue	ENSG00000160785	Homo_sapiens	solute carrier family 25 member 44(SLC25A44)
9701	blue	ENSG00000100239	Homo_sapiens	protein phosphatase 6 regulatory subunit 2(PPP6R2)
9709	blue	ENSG00000051108	Homo_sapiens	homocysteine inducible ER protein with ubiquitin like domain 1(HERPUD1)
9723	blue	ENSG00000170381	Homo_sapiens	semaphorin 3E(SEMA3E)
9747	blue	ENSG00000198420	Homo_sapiens	TRPM8 channel associated factor 1(TCAF1)
9802	blue	ENSG00000183283	Homo_sapiens	DAZ associated protein 2(DAZAP2)
9804	blue	ENSG00000173726	Homo_sapiens	translocase of outer mitochondrial membrane 20(TOMM20)
9804	blue	ENSG00000173726	Homo_sapiens	translocase of outer mitochondrial membrane 20(TOMM20)
9846	blue	ENSG00000033327	Homo_sapiens	GRB2 associated binding protein 2(GAB2)
9905	blue	ENSG00000141258	Homo_sapiens	small G protein signaling modulator 2(SGSM2)
9966	blue	ENSG00000181634	Homo_sapiens	tumor necrosis factor superfamily member 15(TNFSF15)
9980	blue	ENSG00000142197	Homo_sapiens	dopey family member 2(DOPEY2)
9987	blue	ENSG00000152795	Homo_sapiens	heterogeneous nuclear ribonucleoprotein D like(HNRNPDL)
9988	blue	ENSG00000135164	Homo_sapiens	cyclin D binding myb like transcription factor 1(DMTF1)
9988	blue	ENSG00000135164	Homo_sapiens	cyclin D binding myb like transcription factor 1(DMTF1)
10052	blue	ENSG00000182963	Homo_sapiens	gap junction protein gamma 1(GJC1)
10063	blue	ENSG00000138495	Homo_sapiens	COX17, cytochrome c oxidase copper chaperone(COX17)
10077	blue	ENSG00000064201	Homo_sapiens	tetraspanin 32(TSPAN32)
10077	blue	ENSG00000064201	Homo_sapiens	tetraspanin 32(TSPAN32)
10081	blue	ENSG00000090470	Homo_sapiens	programmed cell death 7(PDCD7)
10093	blue	ENSG00000241553	Homo_sapiens	actin related protein 2/3 complex subunit 4(ARPC4)
10093	blue	ENSG00000241553	Homo_sapiens	actin related protein 2/3 complex subunit 4(ARPC4)
10109	blue	ENSG00000163466	Homo_sapiens	actin related protein 2/3 complex subunit 2(ARPC2)
10135	blue	ENSG00000105835	Homo_sapiens	nicotinamide phosphoribosyltransferase(NAMPT)
10140	blue	ENSG00000141232	Homo_sapiens	transducer of ERBB2, 1(TOB1)
10147	blue	ENSG00000064607	Homo_sapiens	SURP and G-patch domain containing 2(SUGP2)
10159	blue	ENSG00000182220	Homo_sapiens	ATPase H+ transporting accessory protein 2(ATP6AP2)
10169	blue	ENSG00000140264	Homo_sapiens	small EDRK-rich factor 2(SERF2)
10180	blue	ENSG00000004534	Homo_sapiens	RNA binding motif protein 6(RBM6)
10181	blue	ENSG00000003756	Homo_sapiens	RNA binding motif protein 5(RBM5)
10206	blue	ENSG00000204977	Homo_sapiens	tripartite motif containing 13(TRIM13)
10206	blue	ENSG00000204977	Homo_sapiens	tripartite motif containing 13(TRIM13)
10211	blue	ENSG00000137312	Homo_sapiens	flotillin 1(FLOT1)
10221	blue	ENSG00000173334	Homo_sapiens	tribbles pseudokinase 1(TRIB1)
10226	blue	ENSG00000105355	Homo_sapiens	perilipin 3(PLIN3)
10227	blue	ENSG00000109736	Homo_sapiens	major facilitator superfamily domain containing 10(MFSD10)
10238	blue	ENSG00000136485	Homo_sapiens	DDB1 and CUL4 associated factor 7(DCAF7)
10283	blue	ENSG00000153015	Homo_sapiens	CWC27 spliceosome associated protein homolog(CWC27)
10333	blue	ENSG00000174130	Homo_sapiens	toll like receptor 6(TLR6)
10342	blue	ENSG00000114354	Homo_sapiens	TRK-fused gene(TFG)
10425	blue	ENSG00000177479	Homo_sapiens	ariadne RBR E3 ubiquitin protein ligase 2(ARIH2)
10445	blue	ENSG00000187778	Homo_sapiens	microspherule protein 1(MCRS1)
10452	blue	ENSG00000130204	Homo_sapiens	translocase of outer mitochondrial membrane 40(TOMM40)
10456	blue	ENSG00000143575	Homo_sapiens	HCLS1 associated protein X-1(HAX1)
10476	blue	ENSG00000167863	Homo_sapiens	ATP synthase, H+ transporting, mitochondrial Fo complex subunit D(ATP5H)
10483	blue	ENSG00000101310	Homo_sapiens	Sec23 homolog B, coat complex II component(SEC23B)
10521	blue	ENSG00000100201	Homo_sapiens	DEAD-box helicase 17(DDX17)
10521	blue	ENSG00000100201	Homo_sapiens	DEAD-box helicase 17(DDX17)
10533	blue	ENSG00000197548	Homo_sapiens	autophagy related 7(ATG7)
10549	blue	ENSG00000123131	Homo_sapiens	peroxiredoxin 4(PRDX4)
10558	blue	ENSG00000090054	Homo_sapiens	serine palmitoyltransferase long chain base subunit 1(SPTLC1)
10606	blue	ENSG00000128050	Homo_sapiens	phosphoribosylaminoimidazole carboxylase; phosphoribosylaminoimidazolesuccinocarboxamide synthase(PAICS)
10632	blue	ENSG00000167283	Homo_sapiens	ATP synthase, H+ transporting, mitochondrial Fo complex subunit G(ATP5L)
10695	blue	ENSG00000137161	Homo_sapiens	canopy FGF signaling regulator 3(CNPY3)
10717	blue	ENSG00000134262	Homo_sapiens	adaptor related protein complex 4 beta 1 subunit(AP4B1)
10724	blue	ENSG00000198408	Homo_sapiens	meningioma expressed antigen 5 (hyaluronidase)(MGEA5)
10771	blue	ENSG00000015171	Homo_sapiens	zinc finger MYND-type containing 11(ZMYND11)
10781	blue	ENSG00000174652	Homo_sapiens	zinc finger protein 266(ZNF266)
10859	blue	ENSG00000104972	Homo_sapiens	leukocyte immunoglobulin like receptor B1(LILRB1)
10921	blue	ENSG00000205937	Homo_sapiens	RNA binding protein with serine rich domain 1(RNPS1)
10922	blue	ENSG00000164896	Homo_sapiens	Fas activated serine/threonine kinase(FASTK)
10946	blue	ENSG00000183431	Homo_sapiens	splicing factor 3a subunit 3(SF3A3)
10959	blue	ENSG00000086598	Homo_sapiens	transmembrane p24 trafficking protein 2(TMED2)
10961	blue	ENSG00000089248	Homo_sapiens	endoplasmic reticulum protein 29(ERP29)
10981	blue	ENSG00000118508	Homo_sapiens	RAB32, member RAS oncogene family(RAB32)
11031	blue	ENSG00000168461	Homo_sapiens	RAB31, member RAS oncogene family(RAB31)
11040	blue	ENSG00000102096	Homo_sapiens	Pim-2 proto-oncogene, serine/threonine kinase(PIM2)
11144	blue	ENSG00000100206	Homo_sapiens	DNA meiotic recombinase 1(DMC1)
11258	blue	ENSG00000137100	Homo_sapiens	dynactin subunit 3(DCTN3)
11316	blue	ENSG00000105669	Homo_sapiens	coatomer protein complex subunit epsilon(COPE)
11316	blue	ENSG00000105669	Homo_sapiens	coatomer protein complex subunit epsilon(COPE)
11342	blue	ENSG00000082996	Homo_sapiens	ring finger protein 13(RNF13)
22803	blue	ENSG00000088930	Homo_sapiens	5'-3' exoribonuclease 2(XRN2)
22818	blue	ENSG00000111481	Homo_sapiens	coatomer protein complex subunit zeta 1(COPZ1)
22834	blue	ENSG00000198740	Homo_sapiens	zinc finger protein 652(ZNF652)
22889	blue	ENSG00000132680	Homo_sapiens	KIAA0907(KIAA0907)
22908	blue	ENSG00000211456	Homo_sapiens	SAC1 suppressor of actin mutations 1-like (yeast)(SACM1L)
22926	blue	ENSG00000118217	Homo_sapiens	activating transcription factor 6(ATF6)
23014	blue	ENSG00000135108	Homo_sapiens	F-box protein 21(FBXO21)
23041	blue	ENSG00000061987	Homo_sapiens	MON2 homolog, regulator of endosome-to-Golgi trafficking(MON2)
23108	blue	ENSG00000132359	Homo_sapiens	RAP1 GTPase activating protein 2(RAP1GAP2)
23173	blue	ENSG00000164024	Homo_sapiens	methionyl aminopeptidase 1(METAP1)
23199	blue	ENSG00000131149	Homo_sapiens	Gse1 coiled-coil protein(GSE1)
23234	blue	ENSG00000213551	Homo_sapiens	DnaJ heat shock protein family (Hsp40) member C9(DNAJC9)
23258	blue	ENSG00000184014	Homo_sapiens	DENN domain containing 5A(DENND5A)
23258	blue	ENSG00000184014	Homo_sapiens	DENN domain containing 5A(DENND5A)
23291	blue	ENSG00000072803	Homo_sapiens	F-box and WD repeat domain containing 11(FBXW11)
23360	blue	ENSG00000109920	Homo_sapiens	formin binding protein 4(FNBP4)
23401	blue	ENSG00000181274	Homo_sapiens	frequently rearranged in advanced T-cell lymphomas 2(FRAT2)
23405	blue	ENSG00000100697	Homo_sapiens	dicer 1, ribonuclease III(DICER1)
23446	blue	ENSG00000070214	Homo_sapiens	solute carrier family 44 member 1(SLC44A1)
23451	blue	ENSG00000115524	Homo_sapiens	splicing factor 3b subunit 1(SF3B1)
23479	blue	ENSG00000136003	Homo_sapiens	iron-sulfur cluster assembly enzyme(ISCU)
23479	blue	ENSG00000136003	Homo_sapiens	iron-sulfur cluster assembly enzyme(ISCU)
23480	blue	ENSG00000132432	Homo_sapiens	Sec61 translocon gamma subunit(SEC61G)
23480	blue	ENSG00000132432	Homo_sapiens	Sec61 translocon gamma subunit(SEC61G)
23524	blue	ENSG00000167978	Homo_sapiens	serine/arginine repetitive matrix 2(SRRM2)
23528	blue	ENSG00000162702	Homo_sapiens	zinc finger protein 281(ZNF281)
23643	blue	ENSG00000154589	Homo_sapiens	lymphocyte antigen 96(LY96)
23658	blue	ENSG00000106355	Homo_sapiens	LSM5 homolog, U6 small nuclear RNA and mRNA degradation associated(LSM5)
23670	blue	ENSG00000135048	Homo_sapiens	transmembrane protein 2(TMEM2)
24146	blue	ENSG00000106404	Homo_sapiens	claudin 15(CLDN15)
25764	blue	ENSG00000242028	Homo_sapiens	huntingtin interacting protein K(HYPK)
25798	blue	ENSG00000164713	Homo_sapiens	brain protein I3(BRI3)
25862	blue	ENSG00000164663	Homo_sapiens	ubiquitin specific peptidase 49(USP49)
25900	blue	ENSG00000010295	Homo_sapiens	intermediate filament family orphan 1(IFFO1)
25957	blue	ENSG00000132424	Homo_sapiens	PNN interacting serine and arginine rich protein(PNISR)
25957	blue	ENSG00000132424	Homo_sapiens	PNN interacting serine and arginine rich protein(PNISR)
25957	blue	ENSG00000132424	Homo_sapiens	PNN interacting serine and arginine rich protein(PNISR)
26020	blue	ENSG00000197324	Homo_sapiens	LDL receptor related protein 10(LRP10)
26098	blue	ENSG00000107938	Homo_sapiens	erythroid differentiation regulatory factor 1(EDRF1)
26118	blue	ENSG00000109046	Homo_sapiens	WD repeat and SOCS box containing 1(WSB1)
26191	blue	ENSG00000134242	Homo_sapiens	protein tyrosine phosphatase, non-receptor type 22(PTPN22)
26258	blue	ENSG00000104164	Homo_sapiens	biogenesis of lysosomal organelles complex 1 subunit 6(BLOC1S6)
26279	blue	ENSG00000117215	Homo_sapiens	phospholipase A2 group IID(PLA2G2D)
26301	blue	ENSG00000148288	Homo_sapiens	globoside alpha-1,3-N-acetylgalactosaminyltransferase 1(GBGT1)
26472	blue	ENSG00000173457	Homo_sapiens	protein phosphatase 1 regulatory inhibitor subunit 14B(PPP1R14B)
26505	blue	ENSG00000168763	Homo_sapiens	cyclin and CBS domain divalent metal cation transport mediator 3(CNNM3)
26511	blue	ENSG00000109220	Homo_sapiens	cysteine rich hydrophobic domain 2(CHIC2)
26871	blue	ENSG00000206652	Homo_sapiens	RNA, U1 small nuclear 1(RNU1-1)
27068	blue	ENSG00000138777	Homo_sapiens	pyrophosphatase (inorganic) 2(PPA2)
27071	blue	ENSG00000070190	Homo_sapiens	dual adaptor of phosphotyrosine and 3-phosphoinositides 1(DAPP1)
27072	blue	ENSG00000006715	Homo_sapiens	VPS41, HOPS complex subunit(VPS41)
27089	blue	ENSG00000164405	Homo_sapiens	ubiquinol-cytochrome c reductase complex III subunit VII(UQCRQ)
27235	blue	ENSG00000173085	Homo_sapiens	coenzyme Q2, polyprenyltransferase(COQ2)
27243	blue	ENSG00000130724	Homo_sapiens	charged multivesicular body protein 2A(CHMP2A)
27247	blue	ENSG00000169599	Homo_sapiens	NFU1 iron-sulfur cluster scaffold(NFU1)
27248	blue	ENSG00000068912	Homo_sapiens	endoplasmic reticulum lectin 1(ERLEC1)
27297	blue	ENSG00000241258	Homo_sapiens	CGRP receptor component(CRCP)
27351	blue	ENSG00000100418	Homo_sapiens	desumoylating isopeptidase 1(DESI1)
29071	blue	ENSG00000171155	Homo_sapiens	C1GALT1 specific chaperone 1(C1GALT1C1)
29108	blue	ENSG00000103490	Homo_sapiens	PYD and CARD domain containing(PYCARD)
29121	blue	ENSG00000069493	Homo_sapiens	C-type lectin domain family 2 member D(CLEC2D)
29801	blue	ENSG00000099904	Homo_sapiens	zinc finger DHHC-type containing 8(ZDHHC8)
29940	blue	ENSG00000111817	Homo_sapiens	dermatan sulfate epimerase(DSE)
29940	blue	ENSG00000240050	Homo_sapiens	dermatan sulfate epimerase(DSE)
29940	blue	ENSG00000237021	Homo_sapiens	dermatan sulfate epimerase(DSE)
30011	blue	ENSG00000147010	Homo_sapiens	SH3 domain containing kinase binding protein 1(SH3KBP1)
49856	blue	ENSG00000116213	Homo_sapiens	WD repeat containing, antisense to TP73(WRAP73)
50619	blue	ENSG00000023892	Homo_sapiens	DEF6, guanine nucleotide exchange factor(DEF6)
50717	blue	ENSG00000132716	Homo_sapiens	DDB1 and CUL4 associated factor 8(DCAF8)
51006	blue	ENSG00000080189	Homo_sapiens	solute carrier family 35 member C2(SLC35C2)
51010	blue	ENSG00000107371	Homo_sapiens	exosome component 3(EXOSC3)
51019	blue	ENSG00000120860	Homo_sapiens	coiled-coil domain containing 53(CCDC53)
51028	blue	ENSG00000136100	Homo_sapiens	vacuolar protein sorting 36 homolog(VPS36)
51065	blue	ENSG00000185088	Homo_sapiens	ribosomal protein S27 like(RPS27L)
51100	blue	ENSG00000097033	Homo_sapiens	SH3 domain containing GRB2 like endophilin B1(SH3GLB1)
51192	blue	ENSG00000217555	Homo_sapiens	chemokine like factor(CKLF)
51192	blue	ENSG00000217555	Homo_sapiens	chemokine like factor(CKLF)
51241	blue	ENSG00000133983	Homo_sapiens	COX16, cytochrome c oxidase assembly homolog(COX16)
51271	blue	ENSG00000165006	Homo_sapiens	ubiquitin associated protein 1(UBAP1)
51292	blue	ENSG00000100938	Homo_sapiens	guanosine monophosphate reductase 2(GMPR2)
51296	blue	ENSG00000110446	Homo_sapiens	solute carrier family 15 member 3(SLC15A3)
51307	blue	ENSG00000120709	Homo_sapiens	family with sequence similarity 53 member C(FAM53C)
51311	blue	ENSG00000101916	Homo_sapiens	toll like receptor 8(TLR8)
51311	blue	ENSG00000101916	Homo_sapiens	toll like receptor 8(TLR8)
51320	blue	ENSG00000176624	Homo_sapiens	mex-3 RNA binding family member C(MEX3C)
51371	blue	ENSG00000132963	Homo_sapiens	proteasome maturation protein(POMP)
51372	blue	ENSG00000232112	Homo_sapiens	translation machinery associated 7 homolog(TMA7)
51380	blue	ENSG00000139631	Homo_sapiens	cysteine sulfinic acid decarboxylase(CSAD)
51478	blue	ENSG00000132196	Homo_sapiens	hydroxysteroid 17-beta dehydrogenase 7(HSD17B7)
51497	blue	ENSG00000101158	Homo_sapiens	negative elongation factor complex member C/D(NELFCD)
51582	blue	ENSG00000155096	Homo_sapiens	antizyme inhibitor 1(AZIN1)
51646	blue	ENSG00000119801	Homo_sapiens	yippee like 5(YPEL5)
51650	blue	ENSG00000090263	Homo_sapiens	mitochondrial ribosomal protein S33(MRPS33)
51652	blue	ENSG00000115561	Homo_sapiens	charged multivesicular body protein 3(CHMP3)
51719	blue	ENSG00000135932	Homo_sapiens	calcium binding protein 39(CAB39)
51734	blue	ENSG00000198736	Homo_sapiens	methionine sulfoxide reductase B1(MSRB1)
51747	blue	ENSG00000108848	Homo_sapiens	LUC7 like 3 pre-mRNA splicing factor(LUC7L3)
51747	blue	ENSG00000108848	Homo_sapiens	LUC7 like 3 pre-mRNA splicing factor(LUC7L3)
54058	blue	ENSG00000160298	Homo_sapiens	chromosome 21 open reading frame 58(C21orf58)
54467	blue	ENSG00000001629	Homo_sapiens	ankyrin repeat and IBR domain containing 1(ANKIB1)
54502	blue	ENSG00000163694	Homo_sapiens	RNA binding motif protein 47(RBM47)
54518	blue	ENSG00000077420	Homo_sapiens	amyloid beta precursor protein binding family B member 1 interacting protein(APBB1IP)
54536	blue	ENSG00000138190	Homo_sapiens	exocyst complex component 6(EXOC6)
54539	blue	ENSG00000147123	Homo_sapiens	NADH:ubiquinone oxidoreductase subunit B11(NDUFB11)
54681	blue	ENSG00000178467	Homo_sapiens	prolyl 4-hydroxylase, transmembrane(P4HTM)
54737	blue	ENSG00000196199	Homo_sapiens	M-phase phosphoprotein 8(MPHOSPH8)
54756	blue	ENSG00000144730	Homo_sapiens	interleukin 17 receptor D(IL17RD)
54800	blue	ENSG00000114796	Homo_sapiens	kelch like family member 24(KLHL24)
54812	blue	ENSG00000119844	Homo_sapiens	aftiphilin(AFTPH)
54813	blue	ENSG00000179454	Homo_sapiens	kelch like family member 28(KLHL28)
54933	blue	ENSG00000158315	Homo_sapiens	rhomboid like 2(RHBDL2)
54934	blue	ENSG00000139620	Homo_sapiens	KAT8 regulatory NSL complex subunit 2(KANSL2)
54940	blue	ENSG00000109180	Homo_sapiens	OCIA domain containing 1(OCIAD1)
54943	blue	ENSG00000177692	Homo_sapiens	DnaJ heat shock protein family (Hsp40) member C28(DNAJC28)
54965	blue	ENSG00000163964	Homo_sapiens	phosphatidylinositol glycan anchor biosynthesis class X(PIGX)
54971	blue	ENSG00000172530	Homo_sapiens	BTG3 associated nuclear protein(BANP)
54987	blue	ENSG00000162384	Homo_sapiens	chromosome 1 open reading frame 123(C1orf123)
55033	blue	ENSG00000106080	Homo_sapiens	FK506 binding protein 14(FKBP14)
55035	blue	ENSG00000198000	Homo_sapiens	nucleolar protein 8(NOL8)
55051	blue	ENSG00000119720	Homo_sapiens	NRDE-2, necessary for RNA interference, domain containing(NRDE2)
55052	blue	ENSG00000242485	Homo_sapiens	mitochondrial ribosomal protein L20(MRPL20)
55082	blue	ENSG00000134884	Homo_sapiens	arginine and glutamate rich 1(ARGLU1)
55127	blue	ENSG00000119285	Homo_sapiens	HEAT repeat containing 1(HEATR1)
55142	blue	ENSG00000137814	Homo_sapiens	HAUS augmin like complex subunit 2(HAUS2)
55181	blue	ENSG00000167447	Homo_sapiens	SMG8, nonsense mediated mRNA decay factor(SMG8)
55191	blue	ENSG00000172890	Homo_sapiens	NAD synthetase 1(NADSYN1)
55268	blue	ENSG00000121310	Homo_sapiens	enoyl-CoA hydratase domain containing 2(ECHDC2)
55333	blue	ENSG00000213463	Homo_sapiens	synaptojanin 2 binding protein(SYNJ2BP)
55505	blue	ENSG00000182117	Homo_sapiens	NOP10 ribonucleoprotein(NOP10)
55505	blue	ENSG00000182117	Homo_sapiens	NOP10 ribonucleoprotein(NOP10)
55544	blue	ENSG00000132819	Homo_sapiens	RNA binding motif protein 38(RBM38)
55544	blue	ENSG00000132819	Homo_sapiens	RNA binding motif protein 38(RBM38)
55573	blue	ENSG00000091527	Homo_sapiens	CDV3 homolog(CDV3)
55599	blue	ENSG00000185946	Homo_sapiens	RNA binding region (RNP1, RRM) containing 3(RNPC3)
55621	blue	ENSG00000104907	Homo_sapiens	tRNA methyltransferase 1(TRMT1)
55640	blue	ENSG00000119686	Homo_sapiens	feline leukemia virus subgroup C cellular receptor family member 2(FLVCR2)
55658	blue	ENSG00000070423	Homo_sapiens	ring finger protein 126(RNF126)
55683	blue	ENSG00000114982	Homo_sapiens	KAT8 regulatory NSL complex subunit 3(KANSL3)
55728	blue	ENSG00000078177	Homo_sapiens	NEDD4 binding protein 2(N4BP2)
55775	blue	ENSG00000042088	Homo_sapiens	tyrosyl-DNA phosphodiesterase 1(TDP1)
55793	blue	ENSG00000143409	Homo_sapiens	family with sequence similarity 63 member A(FAM63A)
55819	blue	ENSG00000113269	Homo_sapiens	ring finger protein 130(RNF130)
55831	blue	ENSG00000125037	Homo_sapiens	ER membrane protein complex subunit 3(EMC3)
55845	blue	ENSG00000254999	Homo_sapiens	BRICK1, SCAR/WAVE actin nucleating complex subunit(BRK1)
55876	blue	ENSG00000073605	Homo_sapiens	gasdermin B(GSDMB)
55904	blue	ENSG00000005483	Homo_sapiens	lysine methyltransferase 2E(KMT2E)
55929	blue	ENSG00000178028	Homo_sapiens	DNA methyltransferase 1 associated protein 1(DMAP1)
55929	blue	ENSG00000178028	Homo_sapiens	DNA methyltransferase 1 associated protein 1(DMAP1)
55969	blue	ENSG00000101084	Homo_sapiens	chromosome 20 open reading frame 24(C20orf24)
55969	blue	ENSG00000101084	Homo_sapiens	chromosome 20 open reading frame 24(C20orf24)
55969	blue	ENSG00000101084	Homo_sapiens	chromosome 20 open reading frame 24(C20orf24)
56127	blue	ENSG00000177839	Homo_sapiens	protocadherin beta 9(PCDHB9)
56165	blue	ENSG00000095627	Homo_sapiens	tudor domain containing 1(TDRD1)
56165	blue	ENSG00000095627	Homo_sapiens	tudor domain containing 1(TDRD1)
56203	blue	ENSG00000163380	Homo_sapiens	leiomodin 3(LMOD3)
56850	blue	ENSG00000068400	Homo_sapiens	GRIP1 associated protein 1(GRIPAP1)
56983	blue	ENSG00000163389	Homo_sapiens	protein O-glucosyltransferase 1(POGLUT1)
57035	blue	ENSG00000117616	Homo_sapiens	arginine and serine rich protein 1(RSRP1)
57035	blue	ENSG00000117616	Homo_sapiens	arginine and serine rich protein 1(RSRP1)
57085	blue	ENSG00000177674	Homo_sapiens	angiotensin II receptor associated protein(AGTRAP)
57149	blue	ENSG00000102897	Homo_sapiens	LYR motif containing 1(LYRM1)
57187	blue	ENSG00000125676	Homo_sapiens	THO complex 2(THOC2)
57464	blue	ENSG00000128578	Homo_sapiens	striatin interacting protein 2(STRIP2)
57470	blue	ENSG00000130764	Homo_sapiens	leucine rich repeat containing 47(LRRC47)
57477	blue	ENSG00000158352	Homo_sapiens	shroom family member 4(SHROOM4)
57542	blue	ENSG00000087448	Homo_sapiens	kelch like family member 42(KLHL42)
57568	blue	ENSG00000116991	Homo_sapiens	signal induced proliferation associated 1 like 2(SIPA1L2)
57570	blue	ENSG00000126814	Homo_sapiens	tRNA methyltransferase 5(TRMT5)
57583	blue	ENSG00000146433	Homo_sapiens	transmembrane protein 181(TMEM181)
57654	blue	ENSG00000163945	Homo_sapiens	UV stimulated scaffold protein A(UVSSA)
57655	blue	ENSG00000089351	Homo_sapiens	GRAM domain containing 1A(GRAMD1A)
57696	blue	ENSG00000111364	Homo_sapiens	DEAD-box helicase 55(DDX55)
57763	blue	ENSG00000164331	Homo_sapiens	ankyrin repeat family A member 2(ANKRA2)
57835	blue	ENSG00000188687	Homo_sapiens	solute carrier family 4 member 5(SLC4A5)
58493	blue	ENSG00000148153	Homo_sapiens	INTS3 and NABP interacting protein(INIP)
58517	blue	ENSG00000119707	Homo_sapiens	RNA binding motif protein 25(RBM25)
59286	blue	ENSG00000198258	Homo_sapiens	ubiquitin like 5(UBL5)
59338	blue	ENSG00000107679	Homo_sapiens	pleckstrin homology domain containing A1(PLEKHA1)
60313	blue	ENSG00000159592	Homo_sapiens	GC-rich promoter binding protein 1 like 1(GPBP1L1)
60684	blue	ENSG00000168538	Homo_sapiens	trafficking protein particle complex 11(TRAPPC11)
64092	blue	ENSG00000155307	Homo_sapiens	SAM domain, SH3 domain and nuclear localization signals 1(SAMSN1)
64167	blue	ENSG00000164308	Homo_sapiens	endoplasmic reticulum aminopeptidase 2(ERAP2)
64393	blue	ENSG00000172667	Homo_sapiens	zinc finger matrin-type 3(ZMAT3)
64417	blue	ENSG00000151881	Homo_sapiens	transmembrane protein 267(TMEM267)
64421	blue	ENSG00000152457	Homo_sapiens	DNA cross-link repair 1C(DCLRE1C)
64422	blue	ENSG00000144848	Homo_sapiens	autophagy related 3(ATG3)
64427	blue	ENSG00000115282	Homo_sapiens	tetratricopeptide repeat domain 31(TTC31)
64429	blue	ENSG00000023041	Homo_sapiens	zinc finger DHHC-type containing 6(ZDHHC6)
64429	blue	ENSG00000023041	Homo_sapiens	zinc finger DHHC-type containing 6(ZDHHC6)
64755	blue	ENSG00000140688	Homo_sapiens	chromosome 16 open reading frame 58(C16orf58)
64770	blue	ENSG00000175455	Homo_sapiens	coiled-coil domain containing 14(CCDC14)
64789	blue	ENSG00000164002	Homo_sapiens	exonuclease 5(EXO5)
64864	blue	ENSG00000181827	Homo_sapiens	regulatory factor X7(RFX7)
65117	blue	ENSG00000111011	Homo_sapiens	arginine and serine rich coiled-coil 2(RSRC2)
66036	blue	ENSG00000104643	Homo_sapiens	myotubularin related protein 9(MTMR9)
79048	blue	ENSG00000187742	Homo_sapiens	SECIS binding protein 2(SECISBP2)
79056	blue	ENSG00000135378	Homo_sapiens	proline rich and Gla domain 4(PRRG4)
79157	blue	ENSG00000092931	Homo_sapiens	major facilitator superfamily domain containing 11(MFSD11)
79159	blue	ENSG00000100101	Homo_sapiens	nucleolar protein 12(NOL12)
79159	blue	ENSG00000273899	Homo_sapiens	nucleolar protein 12(NOL12)
79230	blue	ENSG00000130544	Homo_sapiens	zinc finger protein 557(ZNF557)
79573	blue	ENSG00000143643	Homo_sapiens	tetratricopeptide repeat domain 13(TTC13)
79693	blue	ENSG00000196449	Homo_sapiens	yrdC N6-threonylcarbamoyltransferase domain containing(YRDC)
79716	blue	ENSG00000215440	Homo_sapiens	aminopeptidase-like 1(NPEPL1)
79717	blue	ENSG00000127125	Homo_sapiens	phosphopantothenoylcysteine synthetase(PPCS)
79726	blue	ENSG00000103091	Homo_sapiens	WD repeat domain 59(WDR59)
79801	blue	ENSG00000171241	Homo_sapiens	SHC binding and spindle associated 1(SHCBP1)
79862	blue	ENSG00000188295	Homo_sapiens	zinc finger protein 669(ZNF669)
79864	blue	ENSG00000109944	Homo_sapiens	chromosome 11 open reading frame 63(C11orf63)
79887	blue	ENSG00000121316	Homo_sapiens	phospholipase B domain containing 1(PLBD1)
79897	blue	ENSG00000241370	Homo_sapiens	ribonuclease P/MRP subunit p21(RPP21)
79939	blue	ENSG00000127526	Homo_sapiens	solute carrier family 35 member E1(SLC35E1)
79982	blue	ENSG00000164031	Homo_sapiens	DnaJ heat shock protein family (Hsp40) member B14(DNAJB14)
79982	blue	ENSG00000164031	Homo_sapiens	DnaJ heat shock protein family (Hsp40) member B14(DNAJB14)
80024	blue	ENSG00000089060	Homo_sapiens	solute carrier family 8 member B1(SLC8B1)
80219	blue	ENSG00000115520	Homo_sapiens	coenzyme Q10B(COQ10B)
80224	blue	ENSG00000151413	Homo_sapiens	nucleotide binding protein like(NUBPL)
80264	blue	ENSG00000118620	Homo_sapiens	zinc finger protein 430(ZNF430)
80267	blue	ENSG00000116406	Homo_sapiens	ER degradation enhancing alpha-mannosidase like protein 3(EDEM3)
80306	blue	ENSG00000118579	Homo_sapiens	mediator complex subunit 28(MED28)
80308	blue	ENSG00000160688	Homo_sapiens	flavin adenine dinucleotide synthetase 1(FLAD1)
80325	blue	ENSG00000114626	Homo_sapiens	ankyrin repeat and BTB domain containing 1(ABTB1)
80344	blue	ENSG00000100897	Homo_sapiens	DDB1 and CUL4 associated factor 11(DCAF11)
80736	blue	ENSG00000204385	Homo_sapiens	solute carrier family 44 member 4(SLC44A4)
81033	blue	ENSG00000173826	Homo_sapiens	potassium voltage-gated channel subfamily H member 6(KCNH6)
81572	blue	ENSG00000088356	Homo_sapiens	p53 and DNA damage regulated 1(PDRG1)
81576	blue	ENSG00000104957	Homo_sapiens	coiled-coil domain containing 130(CCDC130)
81875	blue	ENSG00000143319	Homo_sapiens	interferon stimulated exonuclease gene 20 like 2(ISG20L2)
81892	blue	ENSG00000119705	Homo_sapiens	SRA stem-loop interacting RNA binding protein(SLIRP)
83442	blue	ENSG00000142669	Homo_sapiens	SH3 domain binding glutamate rich protein like 3(SH3BGRL3)
83479	blue	ENSG00000118197	Homo_sapiens	DEAD-box helicase 59(DDX59)
83606	blue	ENSG00000138867	Homo_sapiens	guanylyl cyclase domain containing 1(GUCD1)
83707	blue	ENSG00000149743	Homo_sapiens	tRNA phosphotransferase 1(TRPT1)
83734	blue	ENSG00000152348	Homo_sapiens	autophagy related 10(ATG10)
83941	blue	ENSG00000162604	Homo_sapiens	TM2 domain containing 1(TM2D1)
84061	blue	ENSG00000102158	Homo_sapiens	magnesium transporter 1(MAGT1)
84109	blue	ENSG00000186867	Homo_sapiens	pyroglutamylated RFamide peptide receptor(QRFPR)
84124	blue	ENSG00000160908	Homo_sapiens	zinc finger protein 394(ZNF394)
84142	blue	ENSG00000163322	Homo_sapiens	family with sequence similarity 175 member A(FAM175A)
84224	blue	ENSG00000142794	Homo_sapiens	neuroblastoma breakpoint family member 3(NBPF3)
84245	blue	ENSG00000037757	Homo_sapiens	methylthioribose-1-phosphate isomerase 1(MRI1)
84245	blue	ENSG00000037757	Homo_sapiens	methylthioribose-1-phosphate isomerase 1(MRI1)
84268	blue	ENSG00000129197	Homo_sapiens	RPA interacting protein(RPAIN)
84278	blue	ENSG00000196312	Homo_sapiens	major facilitator superfamily domain containing 14C(MFSD14C)
84286	blue	ENSG00000127419	Homo_sapiens	transmembrane protein 175(TMEM175)
84293	blue	ENSG00000122378	Homo_sapiens	family with sequence similarity 213 member A(FAM213A)
84298	blue	ENSG00000139233	Homo_sapiens	LLP homolog, long-term synaptic facilitation(LLPH)
84311	blue	ENSG00000278845	Homo_sapiens	mitochondrial ribosomal protein L45(MRPL45)
84334	blue	ENSG00000256053	Homo_sapiens	apoptogenic 1, mitochondrial(APOPT1)
84337	blue	ENSG00000130165	Homo_sapiens	elongation factor 1 homolog(ELOF1)
84433	blue	ENSG00000198286	Homo_sapiens	caspase recruitment domain family member 11(CARD11)
84450	blue	ENSG00000243943	Homo_sapiens	zinc finger protein 512(ZNF512)
84515	blue	ENSG00000125885	Homo_sapiens	minichromosome maintenance 8 homologous recombination repair factor(MCM8)
84572	blue	ENSG00000090581	Homo_sapiens	N-acetylglucosamine-1-phosphate transferase gamma subunit(GNPTG)
84765	blue	ENSG00000161551	Homo_sapiens	zinc finger protein 577(ZNF577)
84790	blue	ENSG00000167553	Homo_sapiens	tubulin alpha 1c(TUBA1C)
84792	blue	ENSG00000178397	Homo_sapiens	family with sequence similarity 220 member A(FAM220A)
84817	blue	ENSG00000129235	Homo_sapiens	thioredoxin domain containing 17(TXNDC17)
84839	blue	ENSG00000173976	Homo_sapiens	retina and anterior neural fold homeobox 2(RAX2)
84844	blue	ENSG00000100410	Homo_sapiens	PHD finger protein 5A(PHF5A)
84898	blue	ENSG00000120594	Homo_sapiens	plexin domain containing 2(PLXDC2)
84967	blue	ENSG00000181817	Homo_sapiens	LSM10, U7 small nuclear RNA associated(LSM10)
84984	blue	ENSG00000174007	Homo_sapiens	centrosomal protein 19(CEP19)
85452	blue	ENSG00000142609	Homo_sapiens	cilia and flagella associated protein 74(CFAP74)
85459	blue	ENSG00000166004	Homo_sapiens	centrosomal protein 295(CEP295)
87178	blue	ENSG00000138035	Homo_sapiens	polyribonucleotide nucleotidyltransferase 1(PNPT1)
87178	blue	ENSG00000138035	Homo_sapiens	polyribonucleotide nucleotidyltransferase 1(PNPT1)
90313	blue	ENSG00000167543	Homo_sapiens	tumor protein p53 inducible protein 13(TP53I13)
90416	blue	ENSG00000128891	Homo_sapiens	chromosome 15 open reading frame 57(C15orf57)
90586	blue	ENSG00000260105	Homo_sapiens	amine oxidase, copper containing 4, pseudogene(AOC4P)
90592	blue	ENSG00000196757	Homo_sapiens	zinc finger protein 700(ZNF700)
90639	blue	ENSG00000240230	Homo_sapiens	COX19, cytochrome c oxidase assembly factor(COX19)
90649	blue	ENSG00000256229	Homo_sapiens	zinc finger protein 486(ZNF486)
90799	blue	ENSG00000258890	Homo_sapiens	centrosomal protein 95(CEP95)
90806	blue	ENSG00000174606	Homo_sapiens	angel homolog 2(ANGEL2)
90864	blue	ENSG00000162032	Homo_sapiens	splA/ryanodine receptor domain and SOCS box containing 3(SPSB3)
91120	blue	ENSG00000197124	Homo_sapiens	zinc finger protein 682(ZNF682)
91304	blue	ENSG00000182087	Homo_sapiens	transmembrane protein 259(TMEM259)
91368	blue	ENSG00000237190	Homo_sapiens	CDKN2A interacting protein N-terminal like(CDKN2AIPNL)
91860	blue	ENSG00000129007	Homo_sapiens	calmodulin like 4(CALML4)
92014	blue	ENSG00000122696	Homo_sapiens	solute carrier family 25 member 51(SLC25A51)
92703	blue	ENSG00000163444	Homo_sapiens	transmembrane protein 183A(TMEM183A)
92799	blue	ENSG00000160410	Homo_sapiens	SH3KBP1 binding protein 1(SHKBP1)
93621	blue	ENSG00000179010	Homo_sapiens	Morf4 family associated protein 1(MRFAP1)
94056	blue	ENSG00000169895	Homo_sapiens	synapse associated protein 1(SYAP1)
94101	blue	ENSG00000128699	Homo_sapiens	ORMDL sphingolipid biosynthesis regulator 1(ORMDL1)
94104	blue	ENSG00000159086	Homo_sapiens	PAX3 and PAX7 binding protein 1(PAXBP1)
96459	blue	ENSG00000217128	Homo_sapiens	folliculin interacting protein 1(FNIP1)
103910	blue	ENSG00000118680	Homo_sapiens	myosin light chain 12B(MYL12B)
112616	blue	ENSG00000153551	Homo_sapiens	CKLF like MARVEL transmembrane domain containing 7(CMTM7)
113277	blue	ENSG00000184988	Homo_sapiens	transmembrane protein 106A(TMEM106A)
116092	blue	ENSG00000101457	Homo_sapiens	deoxynucleotidyltransferase terminal interacting protein 1(DNTTIP1)
116844	blue	ENSG00000171236	Homo_sapiens	leucine rich alpha-2-glycoprotein 1(LRG1)
117155	blue	ENSG00000166762	Homo_sapiens	cation channel sperm associated 2(CATSPER2)
117289	blue	ENSG00000164691	Homo_sapiens	T-cell activation RhoGTPase activating protein(TAGAP)
125050	blue	ENSG00000202198	Homo_sapiens	RNA, 7SK small nuclear(RN7SK)
126003	blue	ENSG00000181029	Homo_sapiens	trafficking protein particle complex 5(TRAPPC5)
126205	blue	ENSG00000179709	Homo_sapiens	NLR family pyrin domain containing 8(NLRP8)
126272	blue	ENSG00000176401	Homo_sapiens	EP300 interacting inhibitor of differentiation 2B(EID2B)
126328	blue	ENSG00000174886	Homo_sapiens	NADH:ubiquinone oxidoreductase subunit A11(NDUFA11)
126432	blue	ENSG00000187994	Homo_sapiens	Ras and Rab interactor like(RINL)
128866	blue	ENSG00000101421	Homo_sapiens	charged multivesicular body protein 4B(CHMP4B)
130872	blue	ENSG00000173209	Homo_sapiens	AHA1, activator of heat shock 90kDa protein ATPase homolog 2 (yeast)(AHSA2)
132241	blue	ENSG00000251474	Homo_sapiens	ribosomal protein L32 pseudogene 3(RPL32P3)
136051	blue	ENSG00000197362	Homo_sapiens	zinc finger protein 786(ZNF786)
140885	blue	ENSG00000198053	Homo_sapiens	signal regulatory protein alpha(SIRPA)
140885	blue	ENSG00000198053	Homo_sapiens	signal regulatory protein alpha(SIRPA)
140890	blue	ENSG00000153914	Homo_sapiens	splicing regulatory glutamic acid and lysine rich protein 1(SREK1)
142679	blue	ENSG00000162999	Homo_sapiens	dual specificity phosphatase 19(DUSP19)
146059	blue	ENSG00000140326	Homo_sapiens	codanin 1(CDAN1)
146198	blue	ENSG00000184939	Homo_sapiens	ZFP90 zinc finger protein(ZFP90)
147372	blue	ENSG00000183287	Homo_sapiens	collagen and calcium binding EGF domains 1(CCBE1)
150274	blue	ENSG00000100209	Homo_sapiens	HscB mitochondrial iron-sulfur cluster cochaperone(HSCB)
151194	blue	ENSG00000144401	Homo_sapiens	methyltransferase like 21A(METTL21A)
151613	blue	ENSG00000163728	Homo_sapiens	tetratricopeptide repeat domain 14(TTC14)
152007	blue	ENSG00000122694	Homo_sapiens	GLI pathogenesis related 2(GLIPR2)
152926	blue	ENSG00000163644	Homo_sapiens	protein phosphatase, Mg2+/Mn2+ dependent 1K(PPM1K)
153339	blue	ENSG00000174695	Homo_sapiens	transmembrane protein 167A(TMEM167A)
153339	blue	ENSG00000174695	Homo_sapiens	transmembrane protein 167A(TMEM167A)
154791	blue	ENSG00000164898	Homo_sapiens	formation of mitochondrial complex V assembly factor 1 homolog(FMC1)
155435	blue	ENSG00000184863	Homo_sapiens	RNA binding motif protein 33(RBM33)
157657	blue	ENSG00000156172	Homo_sapiens	chromosome 8 open reading frame 37(C8orf37)
157777	blue	ENSG00000178460	Homo_sapiens	minichromosome maintenance domain containing 2(MCMDC2)
158399	blue	ENSG00000173258	Homo_sapiens	zinc finger protein 483(ZNF483)
159090	blue	ENSG00000156504	Homo_sapiens	family with sequence similarity 122B(FAM122B)
170622	blue	ENSG00000188243	Homo_sapiens	COMM domain containing 6(COMMD6)
196383	blue	ENSG00000150977	Homo_sapiens	Rab interacting lysosomal protein like 2(RILPL2)
196441	blue	ENSG00000133858	Homo_sapiens	zinc finger C3H1-type containing(ZFC3H1)
199675	blue	ENSG00000183019	Homo_sapiens	mast cell expressed membrane protein 1(MCEMP1)
200315	blue	ENSG00000128383	Homo_sapiens	apolipoprotein B mRNA editing enzyme catalytic subunit 3A(APOBEC3A)
200728	blue	ENSG00000186889	Homo_sapiens	transmembrane protein 17(TMEM17)
201895	blue	ENSG00000163683	Homo_sapiens	small integral membrane protein 14(SMIM14)
202243	blue	ENSG00000183323	Homo_sapiens	coiled-coil domain containing 125(CCDC125)
202781	blue	ENSG00000273344	Homo_sapiens	PAXIP1 antisense RNA 1 (head to head)(PAXIP1-AS1)
205327	blue	ENSG00000178074	Homo_sapiens	chromosome 2 open reading frame 69(C2orf69)
221927	blue	ENSG00000106009	Homo_sapiens	BRCA1 associated ATM activator 1(BRAT1)
222068	blue	ENSG00000158604	Homo_sapiens	transmembrane p24 trafficking protein 4(TMED4)
253018	blue	ENSG00000206344	Homo_sapiens	HLA complex group 27 (non-protein coding)(HCG27)
255167	blue	ENSG00000250056	Homo_sapiens	long intergenic non-protein coding RNA 1018(LINC01018)
255488	blue	ENSG00000137393	Homo_sapiens	ring finger protein 144B(RNF144B)
255783	blue	ENSG00000257704	Homo_sapiens	InaF motif containing 1(INAFM1)
255812	blue	ENSG00000185485	Homo_sapiens	succinate dehydrogenase complex flavoprotein subunit A pseudogene 1(SDHAP1)
256051	blue	ENSG00000121406	Homo_sapiens	zinc finger protein 549(ZNF549)
284004	blue	ENSG00000169660	Homo_sapiens	hexosaminidase D(HEXDC)
284613	blue	ENSG00000174151	Homo_sapiens	cytochrome b561 family member D1(CYB561D1)
285527	blue	ENSG00000075539	Homo_sapiens	FRY like transcription coactivator(FRYL)
285605	blue	ENSG00000169570	Homo_sapiens	DTW domain containing 2(DTWD2)
285855	blue	ENSG00000146223	Homo_sapiens	ribosomal protein L7 like 1(RPL7L1)
285966	blue	ENSG00000170379	Homo_sapiens	TRPM8 channel associated factor 2(TCAF2)
317649	blue	ENSG00000163412	Homo_sapiens	eukaryotic translation initiation factor 4E family member 3(EIF4E3)
317781	blue	ENSG00000185163	Homo_sapiens	DEAD-box helicase 51(DDX51)
319085	blue	ENSG00000258730	Homo_sapiens	ITPK1 antisense RNA 1(ITPK1-AS1)
338692	blue	ENSG00000172932	Homo_sapiens	ankyrin repeat domain 13D(ANKRD13D)
338758	blue	ENSG00000271614	Homo_sapiens	long intergenic non-protein coding RNA 936(LINC00936)
339231	blue	ENSG00000214087	Homo_sapiens	ADP ribosylation factor like GTPase 16(ARL16)
339344	blue	ENSG00000176182	Homo_sapiens	Myb related transcription factor, partner of profilin(MYPOP)
374860	blue	ENSG00000180777	Homo_sapiens	ankyrin repeat domain 30B(ANKRD30B)
374986	blue	ENSG00000180488	Homo_sapiens	mitoguardin 1(MIGA1)
375133	blue	ENSG00000183506	Homo_sapiens	phosphatidylinositol 4-kinase alpha pseudogene 2(PI4KAP2)
375743	blue	ENSG00000188647	Homo_sapiens	protein prenyltransferase alpha subunit repeat containing 1(PTAR1)
379025	blue	ENSG00000257621	Homo_sapiens	PSMA3 antisense RNA 1(PSMA3-AS1)
387036	blue	ENSG00000241549	Homo_sapiens	glucuronidase, beta pseudogene 2(GUSBP2)
387036	blue	ENSG00000241549	Homo_sapiens	glucuronidase, beta pseudogene 2(GUSBP2)
387700	blue	ENSG00000152779	Homo_sapiens	solute carrier family 16 member 12(SLC16A12)
387751	blue	ENSG00000254838	Homo_sapiens	GTPase, very large interferon inducible pseudogene 1(GVINP1)
399761	blue	ENSG00000204177	Homo_sapiens	BMS1, ribosome biogenesis factor pseudogene 5(BMS1P5)
399900	blue	ENSG00000279491	Homo_sapiens	uncharacterized LOC399900(LOC399900)
400866	blue	ENSG00000223806	Homo_sapiens	long intergenic non-protein coding RNA 114(LINC00114)
401082	blue	ENSG00000228980	Homo_sapiens	long intergenic non-protein coding RNA 1205(LINC01205)
401494	blue	ENSG00000188921	Homo_sapiens	3-hydroxyacyl-CoA dehydratase 4(HACD4)
414189	blue	ENSG00000204149	Homo_sapiens	ArfGAP with GTPase domain, ankyrin repeat and PH domain 6(AGAP6)
432369	blue	ENSG00000180389	Homo_sapiens	ATP synthase, H+ transporting, mitochondrial F1 complex, epsilon subunit pseudogene 2(ATP5EP2)
432369	blue	ENSG00000180389	Homo_sapiens	ATP synthase, H+ transporting, mitochondrial F1 complex, epsilon subunit pseudogene 2(ATP5EP2)
440093	blue	ENSG00000188375	Homo_sapiens	H3 histone family member 3C(H3F3C)
440270	blue	ENSG00000215252	Homo_sapiens	golgin A8 family member B(GOLGA8B)
440275	blue	ENSG00000128829	Homo_sapiens	eukaryotic translation initiation factor 2 alpha kinase 4(EIF2AK4)
440345	blue	ENSG00000185864	Homo_sapiens	nuclear pore complex interacting protein family member B4(NPIPB4)
440348	blue	ENSG00000196436	Homo_sapiens	nuclear pore complex interacting protein family member B15(NPIPB15)
440400	blue	ENSG00000219200	Homo_sapiens	ribonuclease K(RNASEK)
440503	blue	ENSG00000214456	Homo_sapiens	perilipin 5(PLIN5)
440704	blue	ENSG00000231175	Homo_sapiens	uncharacterized LOC440704(LOC440704)
441531	blue	ENSG00000226784	Homo_sapiens	phosphoglycerate mutase family member 4(PGAM4)
552900	blue	ENSG00000183336	Homo_sapiens	bolA family member 2(BOLA2)
613037	blue	ENSG00000198064	Homo_sapiens	nuclear pore complex interacting protein family, member B13(NPIPB13)
613037	blue	ENSG00000198064	Homo_sapiens	nuclear pore complex interacting protein family, member B13(NPIPB13)
642280	blue	ENSG00000198155	Homo_sapiens	zinc finger protein 876, pseudogene(ZNF876P)
645683	blue	ENSG00000177350	Homo_sapiens	ribosomal protein L13a pseudogene 3(RPL13AP3)
653489	blue	ENSG00000153165	Homo_sapiens	RANBP2-like and GRIP domain containing 3(RGPD3)
664709	blue	ENSG00000224578	Homo_sapiens	heterogeneous nuclear ribonucleoprotein A1 pseudogene 10(HNRNPA1P10)
727866	blue	ENSG00000179304	Homo_sapiens	family with sequence similarity 156 member B(FAM156B)
727956	blue	ENSG00000242086	Homo_sapiens	succinate dehydrogenase complex flavoprotein subunit A pseudogene 2(SDHAP2)
728294	blue	ENSG00000180902	Homo_sapiens	D-2-hydroxyglutarate dehydrogenase(D2HGDH)
728658	blue	ENSG00000236552	Homo_sapiens	ribosomal protein L13a pseudogene 5(RPL13AP5)
728658	blue	ENSG00000236552	Homo_sapiens	ribosomal protein L13a pseudogene 5(RPL13AP5)
728888	blue	ENSG00000254206	Homo_sapiens	nuclear pore complex interacting protein family member B11(NPIPB11)
729603	blue	ENSG00000213073	Homo_sapiens	calcineurin like EF-hand protein 1 pseudogene(LOC729603)
100101267	blue	ENSG00000272391	Homo_sapiens	POM121 transmembrane nucleoporin C(POM121C)
100128098	blue	ENSG00000204832	Homo_sapiens	ST8SIA6 antisense RNA 1(ST8SIA6-AS1)
100128126	blue	ENSG00000253302	Homo_sapiens	STAU2 antisense RNA 1(STAU2-AS1)
100128505	blue	ENSG00000229105	Homo_sapiens	ASTN2 antisense RNA 1(ASTN2-AS1)
100131096	blue	ENSG00000204282	Homo_sapiens	TNRC6C antisense RNA 1(TNRC6C-AS1)
100132247	blue	ENSG00000243716	Homo_sapiens	nuclear pore complex interacting protein family member B5(NPIPB5)
100134938	blue	ENSG00000267368	Homo_sapiens	uroplakin 3B-like(UPK3BL)
100188893	blue	ENSG00000214736	Homo_sapiens	translocase of outer mitochondrial membrane 6(TOMM6)
100190938	blue	ENSG00000197291	Homo_sapiens	RAMP2 antisense RNA 1(RAMP2-AS1)
51	brown	ENSG00000161533	Homo_sapiens	acyl-CoA oxidase 1(ACOX1)
103	brown	ENSG00000160710	Homo_sapiens	adenosine deaminase, RNA specific(ADAR)
103	brown	ENSG00000160710	Homo_sapiens	adenosine deaminase, RNA specific(ADAR)
113	brown	ENSG00000121281	Homo_sapiens	adenylate cyclase 7(ADCY7)
120	brown	ENSG00000148700	Homo_sapiens	adducin 3(ADD3)
162	brown	ENSG00000100280	Homo_sapiens	adaptor related protein complex 1 beta 1 subunit(AP1B1)
216	brown	ENSG00000165092	Homo_sapiens	aldehyde dehydrogenase 1 family member A1(ALDH1A1)
221	brown	ENSG00000006534	Homo_sapiens	aldehyde dehydrogenase 3 family member B1(ALDH3B1)
223	brown	ENSG00000143149	Homo_sapiens	aldehyde dehydrogenase 9 family member A1(ALDH9A1)
249	brown	ENSG00000162551	Homo_sapiens	alkaline phosphatase, liver/bone/kidney(ALPL)
290	brown	ENSG00000166825	Homo_sapiens	alanyl aminopeptidase, membrane(ANPEP)
302	brown	ENSG00000182718	Homo_sapiens	annexin A2(ANXA2)
308	brown	ENSG00000164111	Homo_sapiens	annexin A5(ANXA5)
313	brown	ENSG00000136250	Homo_sapiens	acyloxyacyl hydrolase(AOAH)
383	brown	ENSG00000118520	Homo_sapiens	arginase 1(ARG1)
408	brown	ENSG00000137486	Homo_sapiens	arrestin beta 1(ARRB1)
408	brown	ENSG00000137486	Homo_sapiens	arrestin beta 1(ARRB1)
430	brown	ENSG00000183734	Homo_sapiens	achaete-scute family bHLH transcription factor 2(ASCL2)
432	brown	ENSG00000141505	Homo_sapiens	asialoglycoprotein receptor 1(ASGR1)
475	brown	ENSG00000177556	Homo_sapiens	antioxidant 1 copper chaperone(ATOX1)
533	brown	ENSG00000117410	Homo_sapiens	ATPase H+ transporting V0 subunit b(ATP6V0B)
593	brown	ENSG00000248098	Homo_sapiens	branched chain keto acid dehydrogenase E1, alpha polypeptide(BCKDHA)
604	brown	ENSG00000113916	Homo_sapiens	B-cell CLL/lymphoma 6(BCL6)
634	brown	ENSG00000079385	Homo_sapiens	carcinoembryonic antigen related cell adhesion molecule 1(CEACAM1)
644	brown	ENSG00000106605	Homo_sapiens	biliverdin reductase A(BLVRA)
664	brown	ENSG00000176171	Homo_sapiens	BCL2 interacting protein 3(BNIP3)
684	brown	ENSG00000130303	Homo_sapiens	bone marrow stromal cell antigen 2(BST2)
695	brown	ENSG00000010671	Homo_sapiens	Bruton tyrosine kinase(BTK)
728	brown	ENSG00000197405	Homo_sapiens	complement C5a receptor 1(C5AR1)
762	brown	ENSG00000167434	Homo_sapiens	carbonic anhydrase 4(CA4)
818	brown	ENSG00000148660	Homo_sapiens	calcium/calmodulin dependent protein kinase II gamma(CAMK2G)
834	brown	ENSG00000137752	Homo_sapiens	caspase 1(CASP1)
834	brown	ENSG00000137752	Homo_sapiens	caspase 1(CASP1)
896	brown	ENSG00000112576	Homo_sapiens	cyclin D3(CCND3)
914	brown	ENSG00000116824	Homo_sapiens	CD2 molecule(CD2)
915	brown	ENSG00000167286	Homo_sapiens	CD3d molecule(CD3D)
915	brown	ENSG00000167286	Homo_sapiens	CD3d molecule(CD3D)
917	brown	ENSG00000160654	Homo_sapiens	CD3g molecule(CD3G)
929	brown	ENSG00000170458	Homo_sapiens	CD14 molecule(CD14)
929	brown	ENSG00000170458	Homo_sapiens	CD14 molecule(CD14)
942	brown	ENSG00000114013	Homo_sapiens	CD86 molecule(CD86)
945	brown	ENSG00000105383	Homo_sapiens	CD33 molecule(CD33)
948	brown	ENSG00000135218	Homo_sapiens	CD36 molecule(CD36)
950	brown	ENSG00000138760	Homo_sapiens	scavenger receptor class B member 2(SCARB2)
968	brown	ENSG00000129226	Homo_sapiens	CD68 molecule(CD68)
972	brown	ENSG00000019582	Homo_sapiens	CD74 molecule(CD74)
972	brown	ENSG00000019582	Homo_sapiens	CD74 molecule(CD74)
972	brown	ENSG00000019582	Homo_sapiens	CD74 molecule(CD74)
978	brown	ENSG00000158825	Homo_sapiens	cytidine deaminase(CDA)
1116	brown	ENSG00000133048	Homo_sapiens	chitinase 3 like 1(CHI3L1)
1175	brown	ENSG00000042753	Homo_sapiens	adaptor related protein complex 2 sigma 1 subunit(AP2S1)
1186	brown	ENSG00000103249	Homo_sapiens	chloride voltage-gated channel 7(CLCN7)
1211	brown	ENSG00000122705	Homo_sapiens	clathrin light chain A(CLTA)
1230	brown	ENSG00000163823	Homo_sapiens	C-C motif chemokine receptor 1(CCR1)
1362	brown	ENSG00000108582	Homo_sapiens	carboxypeptidase D(CPD)
1436	brown	ENSG00000182578	Homo_sapiens	colony stimulating factor 1 receptor(CSF1R)
1462	brown	ENSG00000038427	Homo_sapiens	versican(VCAN)
1471	brown	ENSG00000101439	Homo_sapiens	cystatin C(CST3)
1495	brown	ENSG00000044115	Homo_sapiens	catenin alpha 1(CTNNA1)
1495	brown	ENSG00000044115	Homo_sapiens	catenin alpha 1(CTNNA1)
1512	brown	ENSG00000103811	Homo_sapiens	cathepsin H(CTSH)
1519	brown	ENSG00000256043	Homo_sapiens	cathepsin O(CTSO)
1520	brown	ENSG00000163131	Homo_sapiens	cathepsin S(CTSS)
1536	brown	ENSG00000165168	Homo_sapiens	cytochrome b-245 beta chain(CYBB)
1666	brown	ENSG00000104325	Homo_sapiens	2,4-dienoyl-CoA reductase 1, mitochondrial(DECR1)
1808	brown	ENSG00000092964	Homo_sapiens	dihydropyrimidinase like 2(DPYSL2)
1845	brown	ENSG00000108861	Homo_sapiens	dual specificity phosphatase 3(DUSP3)
1848	brown	ENSG00000139318	Homo_sapiens	dual specificity phosphatase 6(DUSP6)
1871	brown	ENSG00000112242	Homo_sapiens	E2F transcription factor 3(E2F3)
1874	brown	ENSG00000205250	Homo_sapiens	E2F transcription factor 4(E2F4)
1890	brown	ENSG00000025708	Homo_sapiens	thymidine phosphorylase(TYMP)
1890	brown	ENSG00000025708	Homo_sapiens	thymidine phosphorylase(TYMP)
1891	brown	ENSG00000104823	Homo_sapiens	enoyl-CoA hydratase 1(ECH1)
1901	brown	ENSG00000170989	Homo_sapiens	sphingosine-1-phosphate receptor 1(S1PR1)
1901	brown	ENSG00000170989	Homo_sapiens	sphingosine-1-phosphate receptor 1(S1PR1)
1955	brown	ENSG00000106780	Homo_sapiens	multiple EGF like domains 9(MEGF9)
1967	brown	ENSG00000111361	Homo_sapiens	eukaryotic translation initiation factor 2B subunit alpha(EIF2B1)
1973	brown	ENSG00000161960	Homo_sapiens	eukaryotic translation initiation factor 4A1(EIF4A1)
1997	brown	ENSG00000120690	Homo_sapiens	E74 like ETS transcription factor 1(ELF1)
2091	brown	ENSG00000105202	Homo_sapiens	fibrillarin(FBL)
2120	brown	ENSG00000139083	Homo_sapiens	ETS variant 6(ETV6)
2203	brown	ENSG00000165140	Homo_sapiens	fructose-bisphosphatase 1(FBP1)
2219	brown	ENSG00000085265	Homo_sapiens	ficolin 1(FCN1)
2537	brown	ENSG00000126709	Homo_sapiens	interferon alpha inducible protein 6(IFI6)
2537	brown	ENSG00000126709	Homo_sapiens	interferon alpha inducible protein 6(IFI6)
2633	brown	ENSG00000117228	Homo_sapiens	guanylate binding protein 1(GBP1)
2633	brown	ENSG00000117228	Homo_sapiens	guanylate binding protein 1(GBP1)
2634	brown	ENSG00000162645	Homo_sapiens	guanylate binding protein 2(GBP2)
2720	brown	ENSG00000170266	Homo_sapiens	galactosidase beta 1(GLB1)
2744	brown	ENSG00000115419	Homo_sapiens	glutaminase(GLS)
2746	brown	ENSG00000148672	Homo_sapiens	glutamate dehydrogenase 1(GLUD1)
2769	brown	ENSG00000060558	Homo_sapiens	G protein subunit alpha 15(GNA15)
2799	brown	ENSG00000135677	Homo_sapiens	glucosamine (N-acetyl)-6-sulfatase(GNS)
2872	brown	ENSG00000099875	Homo_sapiens	MAP kinase interacting serine/threonine kinase 2(MKNK2)
2896	brown	ENSG00000030582	Homo_sapiens	granulin precursor(GRN)
2896	brown	ENSG00000030582	Homo_sapiens	granulin precursor(GRN)
2926	brown	ENSG00000132463	Homo_sapiens	G-rich RNA sequence binding factor 1(GRSF1)
2950	brown	ENSG00000084207	Homo_sapiens	glutathione S-transferase pi 1(GSTP1)
3034	brown	ENSG00000084110	Homo_sapiens	histidine ammonia-lyase(HAL)
3087	brown	ENSG00000152804	Homo_sapiens	hematopoietically expressed homeobox(HHEX)
3105	brown	ENSG00000206503	Homo_sapiens	major histocompatibility complex, class I, A(HLA-A)
3108	brown	ENSG00000204257	Homo_sapiens	major histocompatibility complex, class II, DM alpha(HLA-DMA)
3109	brown	ENSG00000242574	Homo_sapiens	major histocompatibility complex, class II, DM beta(HLA-DMB)
3113	brown	ENSG00000231389	Homo_sapiens	major histocompatibility complex, class II, DP alpha 1(HLA-DPA1)
3122	brown	ENSG00000204287	Homo_sapiens	major histocompatibility complex, class II, DR alpha(HLA-DRA)
3122	brown	ENSG00000204287	Homo_sapiens	major histocompatibility complex, class II, DR alpha(HLA-DRA)
3125	brown	ENSG00000231679	Homo_sapiens	major histocompatibility complex, class II, DR beta 3(HLA-DRB3)
3125	brown	ENSG00000230463	Homo_sapiens	major histocompatibility complex, class II, DR beta 3(HLA-DRB3)
3125	brown	ENSG00000196101	Homo_sapiens	major histocompatibility complex, class II, DR beta 3(HLA-DRB3)
3128	brown	ENSG00000229391	Homo_sapiens	major histocompatibility complex, class II, DR beta 6 (pseudogene)(HLA-DRB6)
3133	brown	ENSG00000204592	Homo_sapiens	major histocompatibility complex, class I, E(HLA-E)
3156	brown	ENSG00000113161	Homo_sapiens	3-hydroxy-3-methylglutaryl-CoA reductase(HMGCR)
3295	brown	ENSG00000133835	Homo_sapiens	hydroxysteroid 17-beta dehydrogenase 4(HSD17B4)
3301	brown	ENSG00000086061	Homo_sapiens	DnaJ heat shock protein family (Hsp40) member A1(DNAJA1)
3384	brown	ENSG00000108622	Homo_sapiens	intercellular adhesion molecule 2(ICAM2)
3385	brown	ENSG00000076662	Homo_sapiens	intercellular adhesion molecule 3(ICAM3)
3394	brown	ENSG00000140968	Homo_sapiens	interferon regulatory factor 8(IRF8)
3423	brown	ENSG00000010404	Homo_sapiens	iduronate 2-sulfatase(IDS)
3428	brown	ENSG00000163565	Homo_sapiens	interferon gamma inducible protein 16(IFI16)
3430	brown	ENSG00000068079	Homo_sapiens	interferon induced protein 35(IFI35)
3431	brown	ENSG00000135899	Homo_sapiens	SP110 nuclear body protein(SP110)
3431	brown	ENSG00000280755	Homo_sapiens	SP110 nuclear body protein(SP110)
3431	brown	ENSG00000135899	Homo_sapiens	SP110 nuclear body protein(SP110)
3431	brown	ENSG00000280755	Homo_sapiens	SP110 nuclear body protein(SP110)
3431	brown	ENSG00000135899	Homo_sapiens	SP110 nuclear body protein(SP110)
3431	brown	ENSG00000280755	Homo_sapiens	SP110 nuclear body protein(SP110)
3431	brown	ENSG00000135899	Homo_sapiens	SP110 nuclear body protein(SP110)
3431	brown	ENSG00000280755	Homo_sapiens	SP110 nuclear body protein(SP110)
3433	brown	ENSG00000119922	Homo_sapiens	interferon induced protein with tetratricopeptide repeats 2(IFIT2)
3434	brown	ENSG00000185745	Homo_sapiens	interferon induced protein with tetratricopeptide repeats 1(IFIT1)
3437	brown	ENSG00000119917	Homo_sapiens	interferon induced protein with tetratricopeptide repeats 3(IFIT3)
3475	brown	ENSG00000006652	Homo_sapiens	interferon related developmental regulator 1(IFRD1)
3482	brown	ENSG00000197081	Homo_sapiens	insulin like growth factor 2 receptor(IGF2R)
3516	brown	ENSG00000168214	Homo_sapiens	recombination signal binding protein for immunoglobulin kappa J region(RBPJ)
3557	brown	ENSG00000136689	Homo_sapiens	interleukin 1 receptor antagonist(IL1RN)
3570	brown	ENSG00000160712	Homo_sapiens	interleukin 6 receptor(IL6R)
3608	brown	ENSG00000143621	Homo_sapiens	interleukin enhancer binding factor 2(ILF2)
3613	brown	ENSG00000141401	Homo_sapiens	inositol monophosphatase 2(IMPA2)
3659	brown	ENSG00000125347	Homo_sapiens	interferon regulatory factor 1(IRF1)
3665	brown	ENSG00000185507	Homo_sapiens	interferon regulatory factor 7(IRF7)
3665	brown	ENSG00000185507	Homo_sapiens	interferon regulatory factor 7(IRF7)
3669	brown	ENSG00000172183	Homo_sapiens	interferon stimulated exonuclease gene 20(ISG20)
3678	brown	ENSG00000161638	Homo_sapiens	integrin subunit alpha 5(ITGA5)
3684	brown	ENSG00000169896	Homo_sapiens	integrin subunit alpha M(ITGAM)
3687	brown	ENSG00000140678	Homo_sapiens	integrin subunit alpha X(ITGAX)
3735	brown	ENSG00000065427	Homo_sapiens	lysyl-tRNA synthetase(KARS)
3820	brown	ENSG00000111796	Homo_sapiens	killer cell lectin like receptor B1(KLRB1)
3835	brown	ENSG00000079616	Homo_sapiens	kinesin family member 22(KIF22)
3836	brown	ENSG00000114030	Homo_sapiens	karyopherin subunit alpha 1(KPNA1)
3837	brown	ENSG00000108424	Homo_sapiens	karyopherin subunit beta 1(KPNB1)
3921	brown	ENSG00000168028	Homo_sapiens	ribosomal protein SA(RPSA)
3957	brown	ENSG00000100079	Homo_sapiens	galectin 2(LGALS2)
3964	brown	ENSG00000116977	Homo_sapiens	galectin 8(LGALS8)
3964	brown	ENSG00000116977	Homo_sapiens	galectin 8(LGALS8)
3965	brown	ENSG00000168961	Homo_sapiens	galectin 9(LGALS9)
3988	brown	ENSG00000107798	Homo_sapiens	lipase A, lysosomal acid type(LIPA)
4005	brown	ENSG00000135363	Homo_sapiens	LIM domain only 2(LMO2)
4033	brown	ENSG00000118308	Homo_sapiens	lymphoid restricted membrane protein(LRMP)
4051	brown	ENSG00000186529	Homo_sapiens	cytochrome P450 family 4 subfamily F member 3(CYP4F3)
4061	brown	ENSG00000160932	Homo_sapiens	lymphocyte antigen 6 complex, locus E(LY6E)
4068	brown	ENSG00000183918	Homo_sapiens	SH2 domain containing 1A(SH2D1A)
4074	brown	ENSG00000003056	Homo_sapiens	mannose-6-phosphate receptor, cation dependent(M6PR)
4209	brown	ENSG00000116604	Homo_sapiens	myocyte enhancer factor 2D(MEF2D)
4217	brown	ENSG00000197442	Homo_sapiens	mitogen-activated protein kinase kinase kinase 5(MAP3K5)
4218	brown	ENSG00000167461	Homo_sapiens	RAB8A, member RAS oncogene family(RAB8A)
4277	brown	ENSG00000204516	Homo_sapiens	MHC class I polypeptide-related sequence B(MICB)
4311	brown	ENSG00000196549	Homo_sapiens	membrane metalloendopeptidase(MME)
4318	brown	ENSG00000100985	Homo_sapiens	matrix metallopeptidase 9(MMP9)
4489	brown	ENSG00000205362	Homo_sapiens	metallothionein 1A(MT1A)
4502	brown	ENSG00000125148	Homo_sapiens	metallothionein 2A(MT2A)
4599	brown	ENSG00000157601	Homo_sapiens	MX dynamin like GTPase 1(MX1)
4600	brown	ENSG00000183486	Homo_sapiens	MX dynamin like GTPase 2(MX2)
4615	brown	ENSG00000172936	Homo_sapiens	myeloid differentiation primary response 88(MYD88)
4616	brown	ENSG00000099860	Homo_sapiens	growth arrest and DNA damage inducible beta(GADD45B)
4627	brown	ENSG00000100345	Homo_sapiens	myosin heavy chain 9(MYH9)
4683	brown	ENSG00000104320	Homo_sapiens	nibrin(NBN)
4689	brown	ENSG00000100365	Homo_sapiens	neutrophil cytosolic factor 4(NCF4)
4704	brown	ENSG00000139180	Homo_sapiens	NADH:ubiquinone oxidoreductase subunit A9(NDUFA9)
4722	brown	ENSG00000213619	Homo_sapiens	NADH:ubiquinone oxidoreductase core subunit S3(NDUFS3)
4905	brown	ENSG00000073969	Homo_sapiens	N-ethylmaleimide sensitive factor, vesicle fusing ATPase(NSF)
4938	brown	ENSG00000089127	Homo_sapiens	2'-5'-oligoadenylate synthetase 1(OAS1)
4939	brown	ENSG00000111335	Homo_sapiens	2'-5'-oligoadenylate synthetase 2(OAS2)
5037	brown	ENSG00000089220	Homo_sapiens	phosphatidylethanolamine binding protein 1(PEBP1)
5184	brown	ENSG00000124299	Homo_sapiens	peptidase D(PEPD)
5236	brown	ENSG00000079739	Homo_sapiens	phosphoglucomutase 1(PGM1)
5326	brown	ENSG00000126003	Homo_sapiens	PLAG1 like zinc finger 2(PLAGL2)
5336	brown	ENSG00000197943	Homo_sapiens	phospholipase C gamma 2(PLCG2)
5412	brown	ENSG00000122042	Homo_sapiens	ubiquitin like 3(UBL3)
5423	brown	ENSG00000070501	Homo_sapiens	DNA polymerase beta(POLB)
5495	brown	ENSG00000138032	Homo_sapiens	protein phosphatase, Mg2+/Mn2+ dependent 1B(PPM1B)
5583	brown	ENSG00000027075	Homo_sapiens	protein kinase C eta(PRKCH)
5595	brown	ENSG00000102882	Homo_sapiens	mitogen-activated protein kinase 3(MAPK3)
5610	brown	ENSG00000055332	Homo_sapiens	eukaryotic translation initiation factor 2 alpha kinase 2(EIF2AK2)
5612	brown	ENSG00000137492	Homo_sapiens	THAP domain containing 12(THAP12)
5631	brown	ENSG00000147224	Homo_sapiens	phosphoribosyl pyrophosphate synthetase 1(PRPS1)
5660	brown	ENSG00000197746	Homo_sapiens	prosaposin(PSAP)
5660	brown	ENSG00000197746	Homo_sapiens	prosaposin(PSAP)
5684	brown	ENSG00000100567	Homo_sapiens	proteasome subunit alpha 3(PSMA3)
5685	brown	ENSG00000041357	Homo_sapiens	proteasome subunit alpha 4(PSMA4)
5685	brown	ENSG00000041357	Homo_sapiens	proteasome subunit alpha 4(PSMA4)
5686	brown	ENSG00000143106	Homo_sapiens	proteasome subunit alpha 5(PSMA5)
5687	brown	ENSG00000100902	Homo_sapiens	proteasome subunit alpha 6(PSMA6)
5690	brown	ENSG00000126067	Homo_sapiens	proteasome subunit beta 2(PSMB2)
5696	brown	ENSG00000204264	Homo_sapiens	proteasome subunit beta 8(PSMB8)
5696	brown	ENSG00000204264	Homo_sapiens	proteasome subunit beta 8(PSMB8)
5698	brown	ENSG00000240065	Homo_sapiens	proteasome subunit beta 9(PSMB9)
5699	brown	ENSG00000205220	Homo_sapiens	proteasome subunit beta 10(PSMB10)
5720	brown	ENSG00000092010	Homo_sapiens	proteasome activator subunit 1(PSME1)
5836	brown	ENSG00000100504	Homo_sapiens	phosphorylase, glycogen, liver(PYGL)
5873	brown	ENSG00000069974	Homo_sapiens	RAB27A, member RAS oncogene family(RAB27A)
5894	brown	ENSG00000132155	Homo_sapiens	Raf-1 proto-oncogene, serine/threonine kinase(RAF1)
5934	brown	ENSG00000103479	Homo_sapiens	RB transcriptional corepressor like 2(RBL2)
5993	brown	ENSG00000143390	Homo_sapiens	regulatory factor X5(RFX5)
5997	brown	ENSG00000116741	Homo_sapiens	regulator of G-protein signaling 2(RGS2)
6122	brown	ENSG00000100316	Homo_sapiens	ribosomal protein L3(RPL3)
6124	brown	ENSG00000174444	Homo_sapiens	ribosomal protein L4(RPL4)
6176	brown	ENSG00000137818	Homo_sapiens	ribosomal protein lateral stalk subunit P1(RPLP1)
6193	brown	ENSG00000083845	Homo_sapiens	ribosomal protein S5(RPS5)
6237	brown	ENSG00000126458	Homo_sapiens	related RAS viral (r-ras) oncogene homolog(RRAS)
6249	brown	ENSG00000130779	Homo_sapiens	CAP-Gly domain containing linker protein 1(CLIP1)
6272	brown	ENSG00000134243	Homo_sapiens	sortilin 1(SORT1)
6281	brown	ENSG00000197747	Homo_sapiens	S100 calcium binding protein A10(S100A10)
6281	brown	ENSG00000197747	Homo_sapiens	S100 calcium binding protein A10(S100A10)
6283	brown	ENSG00000163221	Homo_sapiens	S100 calcium binding protein A12(S100A12)
6302	brown	ENSG00000135452	Homo_sapiens	tetraspanin 31(TSPAN31)
6303	brown	ENSG00000130066	Homo_sapiens	spermidine/spermine N1-acetyltransferase 1(SAT1)
6310	brown	ENSG00000124788	Homo_sapiens	ataxin 1(ATXN1)
6399	brown	ENSG00000196459	Homo_sapiens	trafficking protein particle complex 2(TRAPPC2)
6416	brown	ENSG00000065559	Homo_sapiens	mitogen-activated protein kinase kinase 4(MAP2K4)
6446	brown	ENSG00000118515	Homo_sapiens	serum/glucocorticoid regulated kinase 1(SGK1)
6446	brown	ENSG00000118515	Homo_sapiens	serum/glucocorticoid regulated kinase 1(SGK1)
6515	brown	ENSG00000059804	Homo_sapiens	solute carrier family 2 member 3(SLC2A3)
6520	brown	ENSG00000168003	Homo_sapiens	solute carrier family 3 member 2(SLC3A2)
6556	brown	ENSG00000018280	Homo_sapiens	solute carrier family 11 member 1(SLC11A1)
6595	brown	ENSG00000080503	Homo_sapiens	SWI/SNF related, matrix associated, actin dependent regulator of chromatin, subfamily a, member 2(SMARCA2)
6611	brown	ENSG00000102172	Homo_sapiens	spermine synthase(SMS)
6612	brown	ENSG00000184900	Homo_sapiens	small ubiquitin-like modifier 3(SUMO3)
6628	brown	ENSG00000125835	Homo_sapiens	small nuclear ribonucleoprotein polypeptides B and B1(SNRPB)
6641	brown	ENSG00000172164	Homo_sapiens	syntrophin beta 1(SNTB1)
6643	brown	ENSG00000205302	Homo_sapiens	sorting nexin 2(SNX2)
6653	brown	ENSG00000137642	Homo_sapiens	sortilin related receptor 1(SORL1)
6672	brown	ENSG00000067066	Homo_sapiens	SP100 nuclear antigen(SP100)
6732	brown	ENSG00000096063	Homo_sapiens	SRSF protein kinase 1(SRPK1)
6737	brown	ENSG00000132109	Homo_sapiens	tripartite motif containing 21(TRIM21)
6741	brown	ENSG00000138385	Homo_sapiens	Sjogren syndrome antigen B(SSB)
6772	brown	ENSG00000115415	Homo_sapiens	signal transducer and activator of transcription 1(STAT1)
6772	brown	ENSG00000115415	Homo_sapiens	signal transducer and activator of transcription 1(STAT1)
6772	brown	ENSG00000115415	Homo_sapiens	signal transducer and activator of transcription 1(STAT1)
6773	brown	ENSG00000170581	Homo_sapiens	signal transducer and activator of transcription 2(STAT2)
6777	brown	ENSG00000173757	Homo_sapiens	signal transducer and activator of transcription 5B(STAT5B)
6840	brown	ENSG00000197321	Homo_sapiens	supervillin(SVIL)
6890	brown	ENSG00000168394	Homo_sapiens	transporter 1, ATP binding cassette subfamily B member(TAP1)
6891	brown	ENSG00000204267	Homo_sapiens	transporter 2, ATP binding cassette subfamily B member(TAP2)
6907	brown	ENSG00000101849	Homo_sapiens	transducin beta like 1X-linked(TBL1X)
6993	brown	ENSG00000146425	Homo_sapiens	dynein light chain Tctex-type 1(DYNLT1)
7130	brown	ENSG00000123610	Homo_sapiens	TNF alpha induced protein 6(TNFAIP6)
7172	brown	ENSG00000137364	Homo_sapiens	thiopurine S-methyltransferase(TPMT)
7266	brown	ENSG00000168259	Homo_sapiens	DnaJ heat shock protein family (Hsp40) member C7(DNAJC7)
7411	brown	ENSG00000155959	Homo_sapiens	VHL binding protein 1(VBP1)
7453	brown	ENSG00000140105	Homo_sapiens	tryptophanyl-tRNA synthetase(WARS)
7453	brown	ENSG00000140105	Homo_sapiens	tryptophanyl-tRNA synthetase(WARS)
7508	brown	ENSG00000154767	Homo_sapiens	XPC complex subunit, DNA damage recognition and repair factor(XPC)
7726	brown	ENSG00000234127	Homo_sapiens	tripartite motif containing 26(TRIM26)
7867	brown	ENSG00000114738	Homo_sapiens	mitogen-activated protein kinase-activated protein kinase 3(MAPKAPK3)
7913	brown	ENSG00000124795	Homo_sapiens	DEK proto-oncogene(DEK)
7965	brown	ENSG00000106305	Homo_sapiens	aminoacyl tRNA synthetase complex interacting multifunctional protein 2(AIMP2)
8178	brown	ENSG00000105656	Homo_sapiens	elongation factor for RNA polymerase II(ELL)
8239	brown	ENSG00000124486	Homo_sapiens	ubiquitin specific peptidase 9, X-linked(USP9X)
8301	brown	ENSG00000073921	Homo_sapiens	phosphatidylinositol binding clathrin assembly protein(PICALM)
8408	brown	ENSG00000177169	Homo_sapiens	unc-51 like autophagy activating kinase 1(ULK1)
8408	brown	ENSG00000177169	Homo_sapiens	unc-51 like autophagy activating kinase 1(ULK1)
8428	brown	ENSG00000102572	Homo_sapiens	serine/threonine kinase 24(STK24)
8454	brown	ENSG00000055130	Homo_sapiens	cullin 1(CUL1)
8519	brown	ENSG00000185885	Homo_sapiens	interferon induced transmembrane protein 1(IFITM1)
8530	brown	ENSG00000077984	Homo_sapiens	cystatin F(CST7)
8631	brown	ENSG00000141293	Homo_sapiens	src kinase associated phosphoprotein 1(SKAP1)
8631	brown	ENSG00000141293	Homo_sapiens	src kinase associated phosphoprotein 1(SKAP1)
8660	brown	ENSG00000185950	Homo_sapiens	insulin receptor substrate 2(IRS2)
8672	brown	ENSG00000075151	Homo_sapiens	eukaryotic translation initiation factor 4 gamma 3(EIF4G3)
8676	brown	ENSG00000135604	Homo_sapiens	syntaxin 11(STX11)
8682	brown	ENSG00000162734	Homo_sapiens	phosphoprotein enriched in astrocytes 15(PEA15)
8698	brown	ENSG00000125910	Homo_sapiens	sphingosine-1-phosphate receptor 4(S1PR4)
8740	brown	ENSG00000125735	Homo_sapiens	tumor necrosis factor superfamily member 14(TNFSF14)
8743	brown	ENSG00000121858	Homo_sapiens	tumor necrosis factor superfamily member 10(TNFSF10)
8751	brown	ENSG00000143537	Homo_sapiens	ADAM metallopeptidase domain 15(ADAM15)
8764	brown	ENSG00000157873	Homo_sapiens	TNF receptor superfamily member 14(TNFRSF14)
8767	brown	ENSG00000104312	Homo_sapiens	receptor interacting serine/threonine kinase 2(RIPK2)
8826	brown	ENSG00000140575	Homo_sapiens	IQ motif containing GTPase activating protein 1(IQGAP1)
8905	brown	ENSG00000182287	Homo_sapiens	adaptor related protein complex 1 sigma 2 subunit(AP1S2)
8905	brown	ENSG00000182287	Homo_sapiens	adaptor related protein complex 1 sigma 2 subunit(AP1S2)
8942	brown	ENSG00000115919	Homo_sapiens	kynureninase(KYNU)
8993	brown	ENSG00000008438	Homo_sapiens	peptidoglycan recognition protein 1(PGLYRP1)
9016	brown	ENSG00000102078	Homo_sapiens	solute carrier family 25 member 14(SLC25A14)
9050	brown	ENSG00000152229	Homo_sapiens	proline-serine-threonine phosphatase interacting protein 2(PSTPIP2)
9056	brown	ENSG00000155465	Homo_sapiens	solute carrier family 7 member 7(SLC7A7)
9070	brown	ENSG00000129691	Homo_sapiens	ASH2 like histone lysine methyltransferase complex subunit(ASH2L)
9100	brown	ENSG00000103194	Homo_sapiens	ubiquitin specific peptidase 10(USP10)
9111	brown	ENSG00000123609	Homo_sapiens	N-myc and STAT interactor(NMI)
9158	brown	ENSG00000172500	Homo_sapiens	FGF1 intracellular binding protein(FIBP)
9214	brown	ENSG00000162894	Homo_sapiens	Fc fragment of IgM receptor(FCMR)
9246	brown	ENSG00000156587	Homo_sapiens	ubiquitin conjugating enzyme E2 L6(UBE2L6)
9261	brown	ENSG00000162889	Homo_sapiens	mitogen-activated protein kinase-activated protein kinase 2(MAPKAPK2)
9296	brown	ENSG00000128524	Homo_sapiens	ATPase H+ transporting V1 subunit F(ATP6V1F)
9332	brown	ENSG00000177575	Homo_sapiens	CD163 molecule(CD163)
9332	brown	ENSG00000177575	Homo_sapiens	CD163 molecule(CD163)
9397	brown	ENSG00000152465	Homo_sapiens	N-myristoyltransferase 2(NMT2)
9446	brown	ENSG00000148834	Homo_sapiens	glutathione S-transferase omega 1(GSTO1)
9446	brown	ENSG00000148834	Homo_sapiens	glutathione S-transferase omega 1(GSTO1)
9447	brown	ENSG00000163568	Homo_sapiens	absent in melanoma 2(AIM2)
9450	brown	ENSG00000112799	Homo_sapiens	lymphocyte antigen 86(LY86)
9535	brown	ENSG00000130755	Homo_sapiens	glia maturation factor gamma(GMFG)
9541	brown	ENSG00000138433	Homo_sapiens	corepressor interacting with RBPJ, 1(CIR1)
9587	brown	ENSG00000124688	Homo_sapiens	MAD2L1 binding protein(MAD2L1BP)
9693	brown	ENSG00000109756	Homo_sapiens	Rap guanine nucleotide exchange factor 2(RAPGEF2)
9704	brown	ENSG00000134815	Homo_sapiens	DExH-box helicase 34(DHX34)
9770	brown	ENSG00000101265	Homo_sapiens	Ras association domain family member 2(RASSF2)
9770	brown	ENSG00000101265	Homo_sapiens	Ras association domain family member 2(RASSF2)
9839	brown	ENSG00000169554	Homo_sapiens	zinc finger E-box binding homeobox 2(ZEB2)
9881	brown	ENSG00000168016	Homo_sapiens	tetratricopeptide repeat and ankyrin repeat containing 1(TRANK1)
9896	brown	ENSG00000112367	Homo_sapiens	FIG4 phosphoinositide 5-phosphatase(FIG4)
9935	brown	ENSG00000204103	Homo_sapiens	MAF bZIP transcription factor B(MAFB)
9972	brown	ENSG00000124789	Homo_sapiens	nucleoporin 153(NUP153)
9985	brown	ENSG00000100918	Homo_sapiens	REC8 meiotic recombination protein(REC8)
9989	brown	ENSG00000154845	Homo_sapiens	protein phosphatase 4 regulatory subunit 1(PPP4R1)
9989	brown	ENSG00000154845	Homo_sapiens	protein phosphatase 4 regulatory subunit 1(PPP4R1)
9991	brown	ENSG00000119314	Homo_sapiens	polypyrimidine tract binding protein 3(PTBP3)
9997	brown	ENSG00000130489	Homo_sapiens	SCO2, cytochrome c oxidase assembly protein(SCO2)
10125	brown	ENSG00000172575	Homo_sapiens	RAS guanyl releasing protein 1(RASGRP1)
10161	brown	ENSG00000139679	Homo_sapiens	lysophosphatidic acid receptor 6(LPAR6)
10170	brown	ENSG00000073737	Homo_sapiens	dehydrogenase/reductase 9(DHRS9)
10208	brown	ENSG00000132952	Homo_sapiens	ubiquitin specific peptidase like 1(USPL1)
10277	brown	ENSG00000130939	Homo_sapiens	ubiquitination factor E4B(UBE4B)
10296	brown	ENSG00000090316	Homo_sapiens	macrophage erythroblast attacher(MAEA)
10327	brown	ENSG00000117448	Homo_sapiens	aldo-keto reductase family 1 member A1(AKR1A1)
10327	brown	ENSG00000117448	Homo_sapiens	aldo-keto reductase family 1 member A1(AKR1A1)
10346	brown	ENSG00000132274	Homo_sapiens	tripartite motif containing 22(TRIM22)
10365	brown	ENSG00000127528	Homo_sapiens	Kruppel like factor 2(KLF2)
10370	brown	ENSG00000164442	Homo_sapiens	Cbp/p300 interacting transactivator with Glu/Asp rich carboxy-terminal domain 2(CITED2)
10379	brown	ENSG00000213928	Homo_sapiens	interferon regulatory factor 9(IRF9)
10409	brown	ENSG00000176788	Homo_sapiens	brain abundant membrane attached signal protein 1(BASP1)
10410	brown	ENSG00000142089	Homo_sapiens	interferon induced transmembrane protein 3(IFITM3)
10421	brown	ENSG00000169217	Homo_sapiens	CD2 cytoplasmic tail binding protein 2(CD2BP2)
10437	brown	ENSG00000216490	Homo_sapiens	IFI30, lysosomal thiol reductase(IFI30)
10460	brown	ENSG00000013810	Homo_sapiens	transforming acidic coiled-coil containing protein 3(TACC3)
10475	brown	ENSG00000112343	Homo_sapiens	tripartite motif containing 38(TRIM38)
10561	brown	ENSG00000137965	Homo_sapiens	interferon induced protein 44(IFI44)
10581	brown	ENSG00000185201	Homo_sapiens	interferon induced transmembrane protein 2(IFITM2)
10589	brown	ENSG00000175550	Homo_sapiens	DR1 associated protein 1(DRAP1)
10616	brown	ENSG00000125826	Homo_sapiens	RANBP2-type and C3HC4-type zinc finger containing 1(RBCK1)
10616	brown	ENSG00000125826	Homo_sapiens	RANBP2-type and C3HC4-type zinc finger containing 1(RBCK1)
10620	brown	ENSG00000179361	Homo_sapiens	AT-rich interaction domain 3B(ARID3B)
10625	brown	ENSG00000116679	Homo_sapiens	influenza virus NS1A binding protein(IVNS1ABP)
10673	brown	ENSG00000102524	Homo_sapiens	tumor necrosis factor superfamily member 13b(TNFSF13B)
10673	brown	ENSG00000102524	Homo_sapiens	tumor necrosis factor superfamily member 13b(TNFSF13B)
10791	brown	ENSG00000168899	Homo_sapiens	vesicle associated membrane protein 5(VAMP5)
10800	brown	ENSG00000173198	Homo_sapiens	cysteinyl leukotriene receptor 1(CYSLTR1)
10875	brown	ENSG00000127951	Homo_sapiens	fibrinogen like 2(FGL2)
10902	brown	ENSG00000112983	Homo_sapiens	bromodomain containing 8(BRD8)
10903	brown	ENSG00000014914	Homo_sapiens	myotubularin related protein 11(MTMR11)
10906	brown	ENSG00000135148	Homo_sapiens	TRAF-type zinc finger domain containing 1(TRAFD1)
10961	brown	ENSG00000089248	Homo_sapiens	endoplasmic reticulum protein 29(ERP29)
11000	brown	ENSG00000143554	Homo_sapiens	solute carrier family 27 member 3(SLC27A3)
11034	brown	ENSG00000125868	Homo_sapiens	destrin, actin depolymerizing factor(DSTN)
11054	brown	ENSG00000060491	Homo_sapiens	opioid growth factor receptor(OGFR)
11164	brown	ENSG00000165609	Homo_sapiens	nudix hydrolase 5(NUDT5)
11165	brown	ENSG00000272325	Homo_sapiens	nudix hydrolase 3(NUDT3)
11177	brown	ENSG00000198604	Homo_sapiens	bromodomain adjacent to zinc finger domain 1A(BAZ1A)
11182	brown	ENSG00000160326	Homo_sapiens	solute carrier family 2 member 6(SLC2A6)
11262	brown	ENSG00000079263	Homo_sapiens	SP140 nuclear body protein(SP140)
11269	brown	ENSG00000157349	Homo_sapiens	DEAD-box helicase 19B(DDX19B)
11275	brown	ENSG00000109466	Homo_sapiens	kelch like family member 2(KLHL2)
11338	brown	ENSG00000063244	Homo_sapiens	U2 small nuclear RNA auxiliary factor 2(U2AF2)
22838	brown	ENSG00000146083	Homo_sapiens	ring finger protein 44(RNF44)
22884	brown	ENSG00000047056	Homo_sapiens	WD repeat domain 37(WDR37)
22930	brown	ENSG00000115839	Homo_sapiens	RAB3 GTPase activating protein catalytic subunit 1(RAB3GAP1)
22990	brown	ENSG00000100731	Homo_sapiens	pecanex homolog 1 (Drosophila)(PCNX1)
23031	brown	ENSG00000099308	Homo_sapiens	microtubule associated serine/threonine kinase 3(MAST3)
23046	brown	ENSG00000116852	Homo_sapiens	kinesin family member 21B(KIF21B)
23077	brown	ENSG00000005810	Homo_sapiens	MYC binding protein 2, E3 ubiquitin protein ligase(MYCBP2)
23097	brown	ENSG00000155111	Homo_sapiens	cyclin dependent kinase 19(CDK19)
23287	brown	ENSG00000135049	Homo_sapiens	ATP/GTP binding protein 1(AGTPBP1)
23295	brown	ENSG00000102858	Homo_sapiens	mahogunin ring finger 1(MGRN1)
23307	brown	ENSG00000119321	Homo_sapiens	FK506 binding protein 15(FKBP15)
23385	brown	ENSG00000162736	Homo_sapiens	nicastrin(NCSTN)
23424	brown	ENSG00000196116	Homo_sapiens	tudor domain containing 7(TDRD7)
23492	brown	ENSG00000100307	Homo_sapiens	chromobox 7(CBX7)
23503	brown	ENSG00000072121	Homo_sapiens	zinc finger FYVE-type containing 26(ZFYVE26)
23569	brown	ENSG00000159339	Homo_sapiens	peptidyl arginine deiminase 4(PADI4)
23646	brown	ENSG00000105223	Homo_sapiens	phospholipase D family member 3(PLD3)
23654	brown	ENSG00000196576	Homo_sapiens	plexin B2(PLXNB2)
23710	brown	ENSG00000139112	Homo_sapiens	GABA type A receptor associated protein like 1(GABARAPL1)
24144	brown	ENSG00000100109	Homo_sapiens	tuftelin interacting protein 11(TFIP11)
25797	brown	ENSG00000115828	Homo_sapiens	glutaminyl-peptide cyclotransferase(QPCT)
25909	brown	ENSG00000153207	Homo_sapiens	AT-hook containing transcription factor 1(AHCTF1)
26030	brown	ENSG00000126822	Homo_sapiens	pleckstrin homology and RhoGEF domain containing G3(PLEKHG3)
26099	brown	ENSG00000055070	Homo_sapiens	SUZ RNA binding domain containing 1(SZRD1)
26118	brown	ENSG00000109046	Homo_sapiens	WD repeat and SOCS box containing 1(WSB1)
26207	brown	ENSG00000154217	Homo_sapiens	phosphatidylinositol transfer protein, cytoplasmic 1(PITPNC1)
26262	brown	ENSG00000048140	Homo_sapiens	tetraspanin 17(TSPAN17)
27095	brown	ENSG00000054116	Homo_sapiens	trafficking protein particle complex 3(TRAPPC3)
27154	brown	ENSG00000096070	Homo_sapiens	bromodomain and PHD finger containing 3(BRPF3)
27173	brown	ENSG00000143570	Homo_sapiens	solute carrier family 39 member 1(SLC39A1)
27244	brown	ENSG00000080546	Homo_sapiens	sestrin 1(SESN1)
27440	brown	ENSG00000069998	Homo_sapiens	cat eye syndrome chromosome region, candidate 5(CECR5)
28970	brown	ENSG00000182919	Homo_sapiens	chromosome 11 open reading frame 54(C11orf54)
28991	brown	ENSG00000170619	Homo_sapiens	COMM domain containing 5(COMMD5)
29035	brown	ENSG00000182831	Homo_sapiens	chromosome 16 open reading frame 72(C16orf72)
29117	brown	ENSG00000166164	Homo_sapiens	bromodomain containing 7(BRD7)
29117	brown	ENSG00000166164	Homo_sapiens	bromodomain containing 7(BRD7)
29889	brown	ENSG00000134697	Homo_sapiens	G protein nucleolar 2(GNL2)
29950	brown	ENSG00000197019	Homo_sapiens	SERTA domain containing 1(SERTAD1)
50807	brown	ENSG00000153317	Homo_sapiens	ArfGAP with SH3 domain, ankyrin repeat and PH domain 1(ASAP1)
51025	brown	ENSG00000217930	Homo_sapiens	presequence translocase associated motor 16 homolog(PAM16)
51056	brown	ENSG00000002549	Homo_sapiens	leucine aminopeptidase 3(LAP3)
51060	brown	ENSG00000117862	Homo_sapiens	thioredoxin domain containing 12(TXNDC12)
51075	brown	ENSG00000213593	Homo_sapiens	thioredoxin related transmembrane protein 2(TMX2)
51092	brown	ENSG00000149577	Homo_sapiens	SID1 transmembrane family member 2(SIDT2)
51125	brown	ENSG00000147533	Homo_sapiens	golgin A7(GOLGA7)
51131	brown	ENSG00000136147	Homo_sapiens	PHD finger protein 11(PHF11)
51131	brown	ENSG00000136147	Homo_sapiens	PHD finger protein 11(PHF11)
51177	brown	ENSG00000023902	Homo_sapiens	pleckstrin homology domain containing O1(PLEKHO1)
51191	brown	ENSG00000138646	Homo_sapiens	HECT and RLD domain containing E3 ubiquitin protein ligase 5(HERC5)
51225	brown	ENSG00000108798	Homo_sapiens	ABI family member 3(ABI3)
51246	brown	ENSG00000164054	Homo_sapiens	shisa family member 5(SHISA5)
51251	brown	ENSG00000122643	Homo_sapiens	5'-nucleotidase, cytosolic IIIA(NT5C3A)
51251	brown	ENSG00000122643	Homo_sapiens	5'-nucleotidase, cytosolic IIIA(NT5C3A)
51279	brown	ENSG00000139178	Homo_sapiens	complement C1r subcomponent like(C1RL)
51316	brown	ENSG00000145287	Homo_sapiens	placenta specific 8(PLAC8)
51316	brown	ENSG00000145287	Homo_sapiens	placenta specific 8(PLAC8)
51386	brown	ENSG00000100129	Homo_sapiens	eukaryotic translation initiation factor 3 subunit L(EIF3L)
51386	brown	ENSG00000100129	Homo_sapiens	eukaryotic translation initiation factor 3 subunit L(EIF3L)
51422	brown	ENSG00000106617	Homo_sapiens	protein kinase AMP-activated non-catalytic subunit gamma 2(PRKAG2)
51479	brown	ENSG00000185722	Homo_sapiens	ankyrin repeat and FYVE domain containing 1(ANKFY1)
51495	brown	ENSG00000074696	Homo_sapiens	3-hydroxyacyl-CoA dehydratase 3(HACD3)
51510	brown	ENSG00000086065	Homo_sapiens	charged multivesicular body protein 5(CHMP5)
51510	brown	ENSG00000086065	Homo_sapiens	charged multivesicular body protein 5(CHMP5)
51574	brown	ENSG00000174720	Homo_sapiens	La ribonucleoprotein domain family member 7(LARP7)
51635	brown	ENSG00000100612	Homo_sapiens	dehydrogenase/reductase 7(DHRS7)
51667	brown	ENSG00000013374	Homo_sapiens	negative regulator of ubiquitin like proteins 1(NUB1)
51765	brown	ENSG00000134602	Homo_sapiens	serine/threonine protein kinase 26(STK26)
51816	brown	ENSG00000093072	Homo_sapiens	cat eye syndrome chromosome region, candidate 1(CECR1)
53635	brown	ENSG00000104960	Homo_sapiens	prostate tumor overexpressed 1(PTOV1)
53917	brown	ENSG00000169228	Homo_sapiens	RAB24, member RAS oncogene family(RAB24)
53917	brown	ENSG00000169228	Homo_sapiens	RAB24, member RAS oncogene family(RAB24)
53918	brown	ENSG00000152684	Homo_sapiens	pelota homolog (Drosophila)(PELO)
54453	brown	ENSG00000132669	Homo_sapiens	Ras and Rab interactor 2(RIN2)
54464	brown	ENSG00000114127	Homo_sapiens	5'-3' exoribonuclease 1(XRN1)
54504	brown	ENSG00000106066	Homo_sapiens	carboxypeptidase, vitellogenic like(CPVL)
54504	brown	ENSG00000106066	Homo_sapiens	carboxypeptidase, vitellogenic like(CPVL)
54625	brown	ENSG00000173193	Homo_sapiens	poly(ADP-ribose) polymerase family member 14(PARP14)
54707	brown	ENSG00000142751	Homo_sapiens	GPN-loop GTPase 2(GPN2)
54707	brown	ENSG00000142751	Homo_sapiens	GPN-loop GTPase 2(GPN2)
54732	brown	ENSG00000184840	Homo_sapiens	transmembrane p24 trafficking protein 9(TMED9)
54739	brown	ENSG00000132530	Homo_sapiens	XIAP associated factor 1(XAF1)
54809	brown	ENSG00000205413	Homo_sapiens	sterile alpha motif domain containing 9(SAMD9)
54849	brown	ENSG00000140995	Homo_sapiens	differentially expressed in FDCP 8 homolog(DEF8)
54893	brown	ENSG00000166912	Homo_sapiens	myotubularin related protein 10(MTMR10)
54923	brown	ENSG00000203896	Homo_sapiens	Lck interacting transmembrane adaptor 1(LIME1)
54936	brown	ENSG00000116863	Homo_sapiens	ADP-ribosylhydrolase like 2(ADPRHL2)
54976	brown	ENSG00000101220	Homo_sapiens	chromosome 20 open reading frame 27(C20orf27)
55072	brown	ENSG00000092098	Homo_sapiens	ring finger protein 31(RNF31)
55114	brown	ENSG00000140750	Homo_sapiens	Rho GTPase activating protein 17(ARHGAP17)
55133	brown	ENSG00000068784	Homo_sapiens	S1 RNA binding domain 1(SRBD1)
55198	brown	ENSG00000136044	Homo_sapiens	adaptor protein, phosphotyrosine interacting with PH domain and leucine zipper 2(APPL2)
55281	brown	ENSG00000146859	Homo_sapiens	transmembrane protein 140(TMEM140)
55288	brown	ENSG00000126858	Homo_sapiens	ras homolog family member T1(RHOT1)
55303	brown	ENSG00000133574	Homo_sapiens	GTPase, IMAP family member 4(GIMAP4)
55320	brown	ENSG00000129534	Homo_sapiens	MIS18 binding protein 1(MIS18BP1)
55331	brown	ENSG00000078124	Homo_sapiens	alkaline ceramidase 3(ACER3)
55337	brown	ENSG00000130813	Homo_sapiens	chromosome 19 open reading frame 66(C19orf66)
55559	brown	ENSG00000213397	Homo_sapiens	HAUS augmin like complex subunit 7(HAUS7)
55577	brown	ENSG00000124357	Homo_sapiens	N-acetylglucosamine kinase(NAGK)
55603	brown	ENSG00000112773	Homo_sapiens	family with sequence similarity 46 member A(FAM46A)
55741	brown	ENSG00000088298	Homo_sapiens	ER degradation enhancing alpha-mannosidase like protein 2(EDEM2)
55748	brown	ENSG00000133313	Homo_sapiens	CNDP dipeptidase 2 (metallopeptidase M20 family)(CNDP2)
55756	brown	ENSG00000104299	Homo_sapiens	integrator complex subunit 9(INTS9)
55803	brown	ENSG00000184060	Homo_sapiens	ArfGAP with dual PH domains 2(ADAP2)
55813	brown	ENSG00000108651	Homo_sapiens	UTP6, small subunit processome component(UTP6)
55905	brown	ENSG00000124226	Homo_sapiens	ring finger protein 114(RNF114)
55920	brown	ENSG00000179051	Homo_sapiens	regulator of chromosome condensation 2(RCC2)
56005	brown	ENSG00000074842	Homo_sapiens	myeloid derived growth factor(MYDGF)
56204	brown	ENSG00000047346	Homo_sapiens	family with sequence similarity 214 member A(FAM214A)
56255	brown	ENSG00000125827	Homo_sapiens	thioredoxin related transmembrane protein 4(TMX4)
56259	brown	ENSG00000132792	Homo_sapiens	catenin beta like 1(CTNNBL1)
56655	brown	ENSG00000115350	Homo_sapiens	DNA polymerase epsilon 4, accessory subunit(POLE4)
56666	brown	ENSG00000073150	Homo_sapiens	pannexin 2(PANX2)
56829	brown	ENSG00000105939	Homo_sapiens	zinc finger CCCH-type containing, antiviral 1(ZC3HAV1)
56935	brown	ENSG00000166002	Homo_sapiens	single-pass membrane protein with coiled-coil domains 4(SMCO4)
56942	brown	ENSG00000103121	Homo_sapiens	C-X9-C motif containing 2(CMC2)
56951	brown	ENSG00000113583	Homo_sapiens	chromosome 5 open reading frame 15(C5orf15)
56993	brown	ENSG00000100216	Homo_sapiens	translocase of outer mitochondrial membrane 22(TOMM22)
57136	brown	ENSG00000101474	Homo_sapiens	adipocyte plasma membrane associated protein(APMAP)
57169	brown	ENSG00000124201	Homo_sapiens	zinc finger NFX1-type containing 1(ZNFX1)
57175	brown	ENSG00000172725	Homo_sapiens	coronin 1B(CORO1B)
57210	brown	ENSG00000022567	Homo_sapiens	solute carrier family 45 member 4(SLC45A4)
57418	brown	ENSG00000065268	Homo_sapiens	WD repeat domain 18(WDR18)
57446	brown	ENSG00000101079	Homo_sapiens	NDRG family member 3(NDRG3)
57590	brown	ENSG00000085449	Homo_sapiens	WD repeat and FYVE domain containing 1(WDFY1)
57609	brown	ENSG00000066084	Homo_sapiens	disco interacting protein 2 homolog B(DIP2B)
57698	brown	ENSG00000187164	Homo_sapiens	shootin 1(SHTN1)
57820	brown	ENSG00000100814	Homo_sapiens	cyclin B1 interacting protein 1(CCNB1IP1)
57862	brown	ENSG00000119725	Homo_sapiens	zinc finger protein 410(ZNF410)
58472	brown	ENSG00000137767	Homo_sapiens	sulfide quinone reductase-like (yeast)(SQRDL)
58475	brown	ENSG00000166927	Homo_sapiens	membrane spanning 4-domains A7(MS4A7)
58475	brown	ENSG00000166927	Homo_sapiens	membrane spanning 4-domains A7(MS4A7)
59338	brown	ENSG00000107679	Homo_sapiens	pleckstrin homology domain containing A1(PLEKHA1)
59342	brown	ENSG00000121064	Homo_sapiens	serine carboxypeptidase 1(SCPEP1)
60675	brown	ENSG00000163421	Homo_sapiens	prokineticin 2(PROK2)
60686	brown	ENSG00000100802	Homo_sapiens	chromosome 14 open reading frame 93(C14orf93)
63875	brown	ENSG00000158042	Homo_sapiens	mitochondrial ribosomal protein L17(MRPL17)
64112	brown	ENSG00000165943	Homo_sapiens	modulator of apoptosis 1(MOAP1)
64127	brown	ENSG00000167207	Homo_sapiens	nucleotide binding oligomerization domain containing 2(NOD2)
64135	brown	ENSG00000115267	Homo_sapiens	interferon induced with helicase C domain 1(IFIH1)
64170	brown	ENSG00000187796	Homo_sapiens	caspase recruitment domain family member 9(CARD9)
64174	brown	ENSG00000167261	Homo_sapiens	dipeptidase 2(DPEP2)
64231	brown	ENSG00000110077	Homo_sapiens	membrane spanning 4-domains A6A(MS4A6A)
64231	brown	ENSG00000110077	Homo_sapiens	membrane spanning 4-domains A6A(MS4A6A)
64231	brown	ENSG00000110077	Homo_sapiens	membrane spanning 4-domains A6A(MS4A6A)
64333	brown	ENSG00000123329	Homo_sapiens	Rho GTPase activating protein 9(ARHGAP9)
64333	brown	ENSG00000123329	Homo_sapiens	Rho GTPase activating protein 9(ARHGAP9)
64386	brown	ENSG00000008516	Homo_sapiens	matrix metallopeptidase 25(MMP25)
64400	brown	ENSG00000166971	Homo_sapiens	AKT interacting protein(AKTIP)
64400	brown	ENSG00000166971	Homo_sapiens	AKT interacting protein(AKTIP)
64411	brown	ENSG00000120318	Homo_sapiens	ArfGAP with RhoGAP domain, ankyrin repeat and PH domain 3(ARAP3)
64411	brown	ENSG00000120318	Homo_sapiens	ArfGAP with RhoGAP domain, ankyrin repeat and PH domain 3(ARAP3)
64420	brown	ENSG00000106868	Homo_sapiens	sushi domain containing 1(SUSD1)
64651	brown	ENSG00000144655	Homo_sapiens	cysteine and serine rich nuclear protein 1(CSRNP1)
64761	brown	ENSG00000059378	Homo_sapiens	poly(ADP-ribose) polymerase family member 12(PARP12)
64764	brown	ENSG00000182158	Homo_sapiens	cAMP responsive element binding protein 3 like 2(CREB3L2)
64781	brown	ENSG00000100422	Homo_sapiens	ceramide kinase(CERK)
64781	brown	ENSG00000100422	Homo_sapiens	ceramide kinase(CERK)
64789	brown	ENSG00000164002	Homo_sapiens	exonuclease 5(EXO5)
64855	brown	ENSG00000136830	Homo_sapiens	family with sequence similarity 129 member B(FAM129B)
79188	brown	ENSG00000170876	Homo_sapiens	transmembrane protein 43(TMEM43)
79609	brown	ENSG00000100483	Homo_sapiens	valosin containing protein lysine methyltransferase(VCPKMT)
79651	brown	ENSG00000129667	Homo_sapiens	rhomboid 5 homolog 2(RHBDF2)
79651	brown	ENSG00000129667	Homo_sapiens	rhomboid 5 homolog 2(RHBDF2)
79657	brown	ENSG00000005175	Homo_sapiens	RNA polymerase II associated protein 3(RPAP3)
79671	brown	ENSG00000160703	Homo_sapiens	NLR family member X1(NLRX1)
79699	brown	ENSG00000162378	Homo_sapiens	zyg-11 family member B, cell cycle regulator(ZYG11B)
79720	brown	ENSG00000139722	Homo_sapiens	VPS37B, ESCRT-I subunit(VPS37B)
79792	brown	ENSG00000104518	Homo_sapiens	gasdermin D(GSDMD)
79803	brown	ENSG00000166189	Homo_sapiens	HPS6, biogenesis of lysosomal organelles complex 2 subunit 3(HPS6)
79894	brown	ENSG00000171161	Homo_sapiens	zinc finger protein 672(ZNF672)
79932	brown	ENSG00000142687	Homo_sapiens	KIAA0319 like(KIAA0319L)
79947	brown	ENSG00000117682	Homo_sapiens	dehydrodolichyl diphosphate synthase subunit(DHDDS)
79971	brown	ENSG00000116729	Homo_sapiens	wntless Wnt ligand secretion mediator(WLS)
80025	brown	ENSG00000125779	Homo_sapiens	pantothenate kinase 2(PANK2)
80025	brown	ENSG00000125779	Homo_sapiens	pantothenate kinase 2(PANK2)
80124	brown	ENSG00000175073	Homo_sapiens	valosin containing protein interacting protein 1(VCPIP1)
80183	brown	ENSG00000102445	Homo_sapiens	RUN and cysteine rich domain containing beclin 1 interacting protein like(RUBCNL)
80183	brown	ENSG00000102445	Homo_sapiens	RUN and cysteine rich domain containing beclin 1 interacting protein like(RUBCNL)
80325	brown	ENSG00000114626	Homo_sapiens	ankyrin repeat and BTB domain containing 1(ABTB1)
80777	brown	ENSG00000103018	Homo_sapiens	cytochrome b5 type B(CYB5B)
80817	brown	ENSG00000164118	Homo_sapiens	centrosomal protein 44(CEP44)
80833	brown	ENSG00000128284	Homo_sapiens	apolipoprotein L3(APOL3)
81030	brown	ENSG00000124256	Homo_sapiens	Z-DNA binding protein 1(ZBP1)
81542	brown	ENSG00000139921	Homo_sapiens	thioredoxin related transmembrane protein 1(TMX1)
81565	brown	ENSG00000166579	Homo_sapiens	nudE neurodevelopment protein 1 like 1(NDEL1)
81622	brown	ENSG00000110057	Homo_sapiens	unc-93 homolog B1 (C. elegans)(UNC93B1)
81844	brown	ENSG00000169871	Homo_sapiens	tripartite motif containing 56(TRIM56)
81894	brown	ENSG00000155287	Homo_sapiens	solute carrier family 25 member 28(SLC25A28)
83666	brown	ENSG00000138496	Homo_sapiens	poly(ADP-ribose) polymerase family member 9(PARP9)
83666	brown	ENSG00000138496	Homo_sapiens	poly(ADP-ribose) polymerase family member 9(PARP9)
83853	brown	ENSG00000145491	Homo_sapiens	rhophilin associated tail protein 1 like(ROPN1L)
83931	brown	ENSG00000196182	Homo_sapiens	serine/threonine kinase 40(STK40)
84034	brown	ENSG00000132205	Homo_sapiens	elastin microfibril interfacer 2(EMILIN2)
84058	brown	ENSG00000005448	Homo_sapiens	WD repeat domain 54(WDR54)
84243	brown	ENSG00000204160	Homo_sapiens	zinc finger DHHC-type containing 18(ZDHHC18)
84263	brown	ENSG00000119471	Homo_sapiens	hydroxysteroid dehydrogenase like 2(HSDL2)
84265	brown	ENSG00000121851	Homo_sapiens	RNA polymerase III subunit G like(POLR3GL)
84309	brown	ENSG00000168101	Homo_sapiens	nudix hydrolase 16 like 1(NUDT16L1)
84658	brown	ENSG00000131355	Homo_sapiens	adhesion G protein-coupled receptor E3(ADGRE3)
84658	brown	ENSG00000131355	Homo_sapiens	adhesion G protein-coupled receptor E3(ADGRE3)
84868	brown	ENSG00000135077	Homo_sapiens	hepatitis A virus cellular receptor 2(HAVCR2)
84875	brown	ENSG00000178685	Homo_sapiens	poly(ADP-ribose) polymerase family member 10(PARP10)
84888	brown	ENSG00000138600	Homo_sapiens	signal peptide peptidase like 2A(SPPL2A)
84941	brown	ENSG00000196684	Homo_sapiens	hematopoietic SH2 domain containing(HSH2D)
84984	brown	ENSG00000174007	Homo_sapiens	centrosomal protein 19(CEP19)
85025	brown	ENSG00000135211	Homo_sapiens	transmembrane protein 60(TMEM60)
85441	brown	ENSG00000130589	Homo_sapiens	helicase with zinc finger 2(HELZ2)
90007	brown	ENSG00000167470	Homo_sapiens	midnolin(MIDN)
91351	brown	ENSG00000181381	Homo_sapiens	DEAD-box helicase 60-like(DDX60L)
91662	brown	ENSG00000142405	Homo_sapiens	NLR family pyrin domain containing 12(NLRP12)
93058	brown	ENSG00000135469	Homo_sapiens	coenzyme Q10A(COQ10A)
94107	brown	ENSG00000187713	Homo_sapiens	transmembrane protein 203(TMEM203)
94240	brown	ENSG00000133106	Homo_sapiens	epithelial stromal interaction 1(EPSTI1)
94241	brown	ENSG00000164938	Homo_sapiens	tumor protein p53 inducible nuclear protein 1(TP53INP1)
112483	brown	ENSG00000141504	Homo_sapiens	spermidine/spermine N1-acetyltransferase family member 2(SAT2)
113246	brown	ENSG00000111678	Homo_sapiens	chromosome 12 open reading frame 57(C12orf57)
114294	brown	ENSG00000103642	Homo_sapiens	lactamase beta(LACTB)
114548	brown	ENSG00000162711	Homo_sapiens	NLR family pyrin domain containing 3(NLRP3)
114769	brown	ENSG00000204397	Homo_sapiens	caspase recruitment domain family member 16(CARD16)
114882	brown	ENSG00000091039	Homo_sapiens	oxysterol binding protein like 8(OSBPL8)
114908	brown	ENSG00000152558	Homo_sapiens	transmembrane protein 123(TMEM123)
114932	brown	ENSG00000178988	Homo_sapiens	Morf4 family associated protein 1 like 1(MRFAP1L1)
115207	brown	ENSG00000178695	Homo_sapiens	potassium channel tetramerization domain containing 12(KCTD12)
115294	brown	ENSG00000168300	Homo_sapiens	protein-L-isoaspartate (D-aspartate) O-methyltransferase domain containing 1(PCMTD1)
115361	brown	ENSG00000162654	Homo_sapiens	guanylate binding protein 4(GBP4)
115362	brown	ENSG00000154451	Homo_sapiens	guanylate binding protein 5(GBP5)
116496	brown	ENSG00000135842	Homo_sapiens	family with sequence similarity 129 member A(FAM129A)
118429	brown	ENSG00000163297	Homo_sapiens	anthrax toxin receptor 2(ANTXR2)
118788	brown	ENSG00000155629	Homo_sapiens	phosphoinositide-3-kinase adaptor protein 1(PIK3AP1)
124512	brown	ENSG00000181038	Homo_sapiens	methyltransferase like 23(METTL23)
127262	brown	ENSG00000158109	Homo_sapiens	tumor protein p63 regulated 1 like(TPRG1L)
128346	brown	ENSG00000143110	Homo_sapiens	chromosome 1 open reading frame 162(C1orf162)
130617	brown	ENSG00000158552	Homo_sapiens	zinc finger AN1-type containing 2B(ZFAND2B)
131474	brown	ENSG00000163528	Homo_sapiens	coiled-coil-helix-coiled-coil-helix domain containing 4(CHCHD4)
132299	brown	ENSG00000145247	Homo_sapiens	OCIA domain containing 2(OCIAD2)
134957	brown	ENSG00000164506	Homo_sapiens	syntaxin binding protein 5(STXBP5)
135112	brown	ENSG00000111912	Homo_sapiens	nuclear receptor coactivator 7(NCOA7)
137835	brown	ENSG00000165071	Homo_sapiens	transmembrane protein 71(TMEM71)
146225	brown	ENSG00000140932	Homo_sapiens	CKLF like MARVEL transmembrane domain containing 2(CMTM2)
146722	brown	ENSG00000186074	Homo_sapiens	CD300 molecule like family member f(CD300LF)
147339	brown	ENSG00000152242	Homo_sapiens	chromosome 18 open reading frame 25(C18orf25)
148932	brown	ENSG00000142961	Homo_sapiens	MOB kinase activator 3C(MOB3C)
150684	brown	ENSG00000173163	Homo_sapiens	copper metabolism domain containing 1(COMMD1)
151306	brown	ENSG00000179921	Homo_sapiens	G protein-coupled bile acid receptor 1(GPBAR1)
151306	brown	ENSG00000179921	Homo_sapiens	G protein-coupled bile acid receptor 1(GPBAR1)
155061	brown	ENSG00000181220	Homo_sapiens	zinc finger protein 746(ZNF746)
170960	brown	ENSG00000182903	Homo_sapiens	zinc finger protein 721(ZNF721)
197259	brown	ENSG00000168404	Homo_sapiens	mixed lineage kinase domain like(MLKL)
219285	brown	ENSG00000177409	Homo_sapiens	sterile alpha motif domain containing 9 like(SAMD9L)
219988	brown	ENSG00000166889	Homo_sapiens	PAT1 homolog 1, processing body mRNA decay factor(PATL1)
221472	brown	ENSG00000146192	Homo_sapiens	FYVE, RhoGEF and PH domain containing 2(FGD2)
253959	brown	ENSG00000174373	Homo_sapiens	Ral GTPase activating protein catalytic alpha subunit 1(RALGAPA1)
254170	brown	ENSG00000165355	Homo_sapiens	F-box protein 33(FBXO33)
256236	brown	ENSG00000131401	Homo_sapiens	napsin B aspartic peptidase, pseudogene(NAPSB)
256586	brown	ENSG00000140280	Homo_sapiens	LysM domain containing 2(LYSMD2)
283876	brown	ENSG00000281005	Homo_sapiens	long intergenic non-protein coding RNA 921(LINC00921)
284058	brown	ENSG00000120071	Homo_sapiens	KAT8 regulatory NSL complex subunit 1(KANSL1)
337867	brown	ENSG00000134882	Homo_sapiens	UBA domain containing 2(UBAC2)
374882	brown	ENSG00000105518	Homo_sapiens	transmembrane protein 205(TMEM205)
375387	brown	ENSG00000174004	Homo_sapiens	negative regulator of reactive oxygen species(NRROS)
387357	brown	ENSG00000172673	Homo_sapiens	thymocyte selection associated(THEMIS)
441168	brown	ENSG00000188820	Homo_sapiens	family with sequence similarity 26 member F(FAM26F)
474344	brown	ENSG00000133561	Homo_sapiens	GTPase, IMAP family member 6(GIMAP6)
644511	brown	ENSG00000234118	Homo_sapiens	ribosomal protein L13a pseudogene 6(RPL13AP6)
728661	brown	ENSG00000189339	Homo_sapiens	solute carrier family 35 member E2B(SLC35E2B)
52	green	ENSG00000143727	Homo_sapiens	acid phosphatase 1, soluble(ACP1)
166	green	ENSG00000104964	Homo_sapiens	amino-terminal enhancer of split(AES)
212	green	ENSG00000158578	Homo_sapiens	5'-aminolevulinate synthase 2(ALAS2)
231	green	ENSG00000085662	Homo_sapiens	aldo-keto reductase family 1 member B(AKR1B1)
310	green	ENSG00000138279	Homo_sapiens	annexin A7(ANXA7)
329	green	ENSG00000110330	Homo_sapiens	baculoviral IAP repeat containing 2(BIRC2)
329	green	ENSG00000110330	Homo_sapiens	baculoviral IAP repeat containing 2(BIRC2)
598	green	ENSG00000171552	Homo_sapiens	BCL2 like 1(BCL2L1)
598	green	ENSG00000171552	Homo_sapiens	BCL2 like 1(BCL2L1)
665	green	ENSG00000104765	Homo_sapiens	BCL2 interacting protein 3 like(BNIP3L)
665	green	ENSG00000104765	Homo_sapiens	BCL2 interacting protein 3 like(BNIP3L)
669	green	ENSG00000172331	Homo_sapiens	bisphosphoglycerate mutase(BPGM)
759	green	ENSG00000133742	Homo_sapiens	carbonic anhydrase 1(CA1)
916	green	ENSG00000198851	Homo_sapiens	CD3e molecule(CD3E)
1069	green	ENSG00000147400	Homo_sapiens	centrin 2(CETN2)
1209	green	ENSG00000104853	Homo_sapiens	CLPTM1, transmembrane protein(CLPTM1)
1265	green	ENSG00000064666	Homo_sapiens	calponin 2(CNN2)
1314	green	ENSG00000122218	Homo_sapiens	coatomer protein complex subunit alpha(COPA)
1326	green	ENSG00000107968	Homo_sapiens	mitogen-activated protein kinase kinase kinase 8(MAP3K8)
1508	green	ENSG00000164733	Homo_sapiens	cathepsin B(CTSB)
1859	green	ENSG00000157540	Homo_sapiens	dual specificity tyrosine phosphorylation regulated kinase 1A(DYRK1A)
1859	green	ENSG00000157540	Homo_sapiens	dual specificity tyrosine phosphorylation regulated kinase 1A(DYRK1A)
1870	green	ENSG00000007968	Homo_sapiens	E2F transcription factor 2(E2F2)
1892	green	ENSG00000127884	Homo_sapiens	enoyl-CoA hydratase, short chain 1(ECHS1)
2038	green	ENSG00000166947	Homo_sapiens	erythrocyte membrane protein band 4.2(EPB42)
2040	green	ENSG00000148175	Homo_sapiens	stomatin(STOM)
2194	green	ENSG00000169710	Homo_sapiens	fatty acid synthase(FASN)
2235	green	ENSG00000066926	Homo_sapiens	ferrochelatase(FECH)
2309	green	ENSG00000118689	Homo_sapiens	forkhead box O3(FOXO3)
2352	green	ENSG00000110203	Homo_sapiens	folate receptor 3(FOLR3)
2539	green	ENSG00000160211	Homo_sapiens	glucose-6-phosphate dehydrogenase(G6PD)
2539	green	ENSG00000160211	Homo_sapiens	glucose-6-phosphate dehydrogenase(G6PD)
2547	green	ENSG00000196419	Homo_sapiens	X-ray repair cross complementing 6(XRCC6)
2766	green	ENSG00000137198	Homo_sapiens	guanosine monophosphate reductase(GMPR)
2935	green	ENSG00000103342	Homo_sapiens	G1 to S phase transition 1(GSPT1)
2994	green	ENSG00000250361	Homo_sapiens	glycophorin B (MNS blood group)(GYPB)
2996	green	ENSG00000197465	Homo_sapiens	glycophorin E (MNS blood group)(GYPE)
3098	green	ENSG00000156515	Homo_sapiens	hexokinase 1(HK1)
3575	green	ENSG00000168685	Homo_sapiens	interleukin 7 receptor(IL7R)
3702	green	ENSG00000113263	Homo_sapiens	IL2 inducible T-cell kinase(ITK)
3848	green	ENSG00000167768	Homo_sapiens	keratin 1(KRT1)
4089	green	ENSG00000141646	Homo_sapiens	SMAD family member 4(SMAD4)
4296	green	ENSG00000173327	Homo_sapiens	mitogen-activated protein kinase kinase kinase 11(MAP3K11)
4354	green	ENSG00000130830	Homo_sapiens	membrane palmitoylated protein 1(MPP1)
4702	green	ENSG00000119421	Homo_sapiens	NADH:ubiquinone oxidoreductase subunit A8(NDUFA8)
4860	green	ENSG00000198805	Homo_sapiens	purine nucleoside phosphorylase(PNP)
5093	green	ENSG00000169564	Homo_sapiens	poly(rC) binding protein 1(PCBP1)
5305	green	ENSG00000150867	Homo_sapiens	phosphatidylinositol-5-phosphate 4-kinase type 2 alpha(PIP4K2A)
5305	green	ENSG00000150867	Homo_sapiens	phosphatidylinositol-5-phosphate 4-kinase type 2 alpha(PIP4K2A)
5438	green	ENSG00000105258	Homo_sapiens	RNA polymerase II subunit I(POLR2I)
5588	green	ENSG00000065675	Homo_sapiens	protein kinase C theta(PRKCQ)
5606	green	ENSG00000034152	Homo_sapiens	mitogen-activated protein kinase kinase 3(MAP2K3)
5606	green	ENSG00000034152	Homo_sapiens	mitogen-activated protein kinase kinase 3(MAP2K3)
5805	green	ENSG00000150787	Homo_sapiens	6-pyruvoyltetrahydropterin synthase(PTS)
5834	green	ENSG00000100994	Homo_sapiens	phosphorylase, glycogen; brain(PYGB)
5886	green	ENSG00000179262	Homo_sapiens	RAD23 homolog A, nucleotide excision repair protein(RAD23A)
6478	green	ENSG00000181788	Homo_sapiens	siah E3 ubiquitin protein ligase 2(SIAH2)
6500	green	ENSG00000113558	Homo_sapiens	S-phase kinase associated protein 1(SKP1)
6513	green	ENSG00000117394	Homo_sapiens	solute carrier family 2 member 1(SLC2A1)
6521	green	ENSG00000004939	Homo_sapiens	solute carrier family 4 member 1 (Diego blood group)(SLC4A1)
6622	green	ENSG00000145335	Homo_sapiens	synuclein alpha(SNCA)
6622	green	ENSG00000145335	Homo_sapiens	synuclein alpha(SNCA)
6767	green	ENSG00000100380	Homo_sapiens	suppression of tumorigenicity 13 (colon carcinoma) (Hsp70 interacting protein)(ST13)
6780	green	ENSG00000124214	Homo_sapiens	staufen double-stranded RNA binding protein 1(STAU1)
6780	green	ENSG00000124214	Homo_sapiens	staufen double-stranded RNA binding protein 1(STAU1)
6917	green	ENSG00000187735	Homo_sapiens	transcription elongation factor A1(TCEA1)
7027	green	ENSG00000198176	Homo_sapiens	transcription factor Dp-1(TFDP1)
7027	green	ENSG00000198176	Homo_sapiens	transcription factor Dp-1(TFDP1)
7037	green	ENSG00000072274	Homo_sapiens	transferrin receptor(TFRC)
7111	green	ENSG00000136842	Homo_sapiens	tropomodulin 1(TMOD1)
7328	green	ENSG00000186591	Homo_sapiens	ubiquitin conjugating enzyme E2 H(UBE2H)
7389	green	ENSG00000126088	Homo_sapiens	uroporphyrinogen decarboxylase(UROD)
7454	green	ENSG00000015285	Homo_sapiens	Wiskott-Aldrich syndrome(WAS)
7504	green	ENSG00000047597	Homo_sapiens	X-linked Kx blood group(XK)
7566	green	ENSG00000154957	Homo_sapiens	zinc finger protein 18(ZNF18)
8031	green	ENSG00000266412	Homo_sapiens	nuclear receptor coactivator 4(NCOA4)
8065	green	ENSG00000166266	Homo_sapiens	cullin 5(CUL5)
8140	green	ENSG00000103257	Homo_sapiens	solute carrier family 7 member 5(SLC7A5)
8175	green	ENSG00000104897	Homo_sapiens	splicing factor 3a subunit 2(SF3A2)
8214	green	ENSG00000183628	Homo_sapiens	DiGeorge syndrome critical region gene 6(DGCR6)
8451	green	ENSG00000139842	Homo_sapiens	cullin 4A(CUL4A)
8451	green	ENSG00000139842	Homo_sapiens	cullin 4A(CUL4A)
8563	green	ENSG00000100296	Homo_sapiens	THO complex 5(THOC5)
8655	green	ENSG00000088986	Homo_sapiens	dynein light chain LC8-type 1(DYNLL1)
8655	green	ENSG00000088986	Homo_sapiens	dynein light chain LC8-type 1(DYNLL1)
8724	green	ENSG00000112335	Homo_sapiens	sorting nexin 3(SNX3)
8780	green	ENSG00000101782	Homo_sapiens	RIO kinase 3(RIOK3)
8780	green	ENSG00000101782	Homo_sapiens	RIO kinase 3(RIOK3)
8804	green	ENSG00000143162	Homo_sapiens	cellular repressor of E1A stimulated genes 1(CREG1)
8850	green	ENSG00000114166	Homo_sapiens	lysine acetyltransferase 2B(KAT2B)
8864	green	ENSG00000132326	Homo_sapiens	period circadian clock 2(PER2)
8881	green	ENSG00000130177	Homo_sapiens	cell division cycle 16(CDC16)
8887	green	ENSG00000106052	Homo_sapiens	Tax1 binding protein 1(TAX1BP1)
8887	green	ENSG00000106052	Homo_sapiens	Tax1 binding protein 1(TAX1BP1)
8991	green	ENSG00000143416	Homo_sapiens	selenium binding protein 1(SELENBP1)
9049	green	ENSG00000110711	Homo_sapiens	aryl hydrocarbon receptor interacting protein(AIP)
9491	green	ENSG00000125818	Homo_sapiens	proteasome inhibitor subunit 1(PSMF1)
9519	green	ENSG00000028839	Homo_sapiens	TATA-box binding protein like 1(TBPL1)
9546	green	ENSG00000011132	Homo_sapiens	amyloid beta precursor protein binding family A member 3(APBA3)
9604	green	ENSG00000013561	Homo_sapiens	ring finger protein 14(RNF14)
9806	green	ENSG00000107742	Homo_sapiens	SPARC/osteonectin, cwcv and kazal like domains proteoglycan 2(SPOCK2)
9938	green	ENSG00000163219	Homo_sapiens	Rho GTPase activating protein 25(ARHGAP25)
9961	green	ENSG00000013364	Homo_sapiens	major vault protein(MVP)
10133	green	ENSG00000123240	Homo_sapiens	optineurin(OPTN)
10209	green	ENSG00000173812	Homo_sapiens	eukaryotic translation initiation factor 1(EIF1)
10273	green	ENSG00000103266	Homo_sapiens	STIP1 homology and U-box containing protein 1(STUB1)
10289	green	ENSG00000114784	Homo_sapiens	eukaryotic translation initiation factor 1B(EIF1B)
10313	green	ENSG00000133318	Homo_sapiens	reticulon 3(RTN3)
10428	green	ENSG00000153774	Homo_sapiens	craniofacial development protein 1(CFDP1)
10610	green	ENSG00000070731	Homo_sapiens	ST6 N-acetylgalactosaminide alpha-2,6-sialyltransferase 2(ST6GALNAC2)
10644	green	ENSG00000073792	Homo_sapiens	insulin like growth factor 2 mRNA binding protein 2(IGF2BP2)
10667	green	ENSG00000145982	Homo_sapiens	phenylalanyl-tRNA synthetase 2, mitochondrial(FARS2)
10695	green	ENSG00000137161	Homo_sapiens	canopy FGF signaling regulator 3(CNPY3)
10944	green	ENSG00000110696	Homo_sapiens	chromosome 11 open reading frame 58(C11orf58)
11019	green	ENSG00000121897	Homo_sapiens	lipoic acid synthetase(LIAS)
11171	green	ENSG00000023734	Homo_sapiens	serine/threonine kinase receptor associated protein(STRAP)
11344	green	ENSG00000247596	Homo_sapiens	twinfilin actin binding protein 2(TWF2)
11345	green	ENSG00000034713	Homo_sapiens	GABA type A receptor associated protein like 2(GABARAPL2)
22913	green	ENSG00000125970	Homo_sapiens	RALY heterogeneous nuclear ribonucleoprotein(RALY)
22934	green	ENSG00000153574	Homo_sapiens	ribose 5-phosphate isomerase A(RPIA)
23039	green	ENSG00000130227	Homo_sapiens	exportin 7(XPO7)
23130	green	ENSG00000110046	Homo_sapiens	autophagy related 2A(ATG2A)
23198	green	ENSG00000068878	Homo_sapiens	proteasome activator subunit 4(PSME4)
23204	green	ENSG00000170540	Homo_sapiens	ADP ribosylation factor like GTPase 6 interacting protein 1(ARL6IP1)
23456	green	ENSG00000135776	Homo_sapiens	ATP binding cassette subfamily B member 10(ABCB10)
23558	green	ENSG00000132471	Homo_sapiens	WW domain binding protein 2(WBP2)
23582	green	ENSG00000166946	Homo_sapiens	cyclin D1 binding protein 1(CCNDBP1)
23608	green	ENSG00000133606	Homo_sapiens	makorin ring finger protein 1(MKRN1)
23762	green	ENSG00000184792	Homo_sapiens	oxysterol binding protein 2(OSBP2)
25793	green	ENSG00000100225	Homo_sapiens	F-box protein 7(FBXO7)
25853	green	ENSG00000198876	Homo_sapiens	DDB1 and CUL4 associated factor 12(DCAF12)
25874	green	ENSG00000143158	Homo_sapiens	mitochondrial pyruvate carrier 2(MPC2)
25996	green	ENSG00000076043	Homo_sapiens	RNA exonuclease 2(REXO2)
26994	green	ENSG00000123091	Homo_sapiens	ring finger protein 11(RNF11)
27043	green	ENSG00000141456	Homo_sapiens	proline, glutamate and leucine rich protein 1(PELP1)
28974	green	ENSG00000104979	Homo_sapiens	chromosome 19 open reading frame 53(C19orf53)
29068	green	ENSG00000196323	Homo_sapiens	zinc finger and BTB domain containing 44(ZBTB44)
29855	green	ENSG00000118900	Homo_sapiens	ubinuclein 1(UBN1)
29919	green	ENSG00000141452	Homo_sapiens	chromosome 18 open reading frame 8(C18orf8)
29979	green	ENSG00000135018	Homo_sapiens	ubiquilin 1(UBQLN1)
29979	green	ENSG00000135018	Homo_sapiens	ubiquilin 1(UBQLN1)
50856	green	ENSG00000111729	Homo_sapiens	C-type lectin domain family 4 member A(CLEC4A)
51082	green	ENSG00000186184	Homo_sapiens	RNA polymerase I subunit D(POLR1D)
51094	green	ENSG00000159346	Homo_sapiens	adiponectin receptor 1(ADIPOR1)
51094	green	ENSG00000159346	Homo_sapiens	adiponectin receptor 1(ADIPOR1)
51218	green	ENSG00000182512	Homo_sapiens	glutaredoxin 5(GLRX5)
51291	green	ENSG00000089639	Homo_sapiens	GEM interacting protein(GMIP)
51312	green	ENSG00000147454	Homo_sapiens	solute carrier family 25 member 37(SLC25A37)
51322	green	ENSG00000095787	Homo_sapiens	WW domain containing adaptor with coiled-coil(WAC)
51327	green	ENSG00000169877	Homo_sapiens	alpha hemoglobin stabilizing protein(AHSP)
51382	green	ENSG00000100554	Homo_sapiens	ATPase H+ transporting V1 subunit D(ATP6V1D)
51497	green	ENSG00000101158	Homo_sapiens	negative elongation factor complex member C/D(NELFCD)
51759	green	ENSG00000136819	Homo_sapiens	chromosome 9 open reading frame 78(C9orf78)
54165	green	ENSG00000043093	Homo_sapiens	defective in cullin neddylation 1 domain containing 1(DCUN1D1)
54461	green	ENSG00000159069	Homo_sapiens	F-box and WD repeat domain containing 5(FBXW5)
54505	green	ENSG00000067248	Homo_sapiens	DExH-box helicase 29(DHX29)
54855	green	ENSG00000183508	Homo_sapiens	family with sequence similarity 46 member C(FAM46C)
55109	green	ENSG00000164252	Homo_sapiens	angiogenic factor with G-patch and FHA domains 1(AGGF1)
55113	green	ENSG00000158156	Homo_sapiens	XK related 8(XKR8)
55251	green	ENSG00000203880	Homo_sapiens	protein-L-isoaspartate (D-aspartate) O-methyltransferase domain containing 2(PCMTD2)
55432	green	ENSG00000180667	Homo_sapiens	YOD1 deubiquitinase(YOD1)
55437	green	ENSG00000082146	Homo_sapiens	STE20-related kinase adaptor beta(STRADB)
55466	green	ENSG00000140403	Homo_sapiens	DnaJ heat shock protein family (Hsp40) member A4(DNAJA4)
55527	green	ENSG00000141965	Homo_sapiens	fem-1 homolog A(FEM1A)
55690	green	ENSG00000175115	Homo_sapiens	phosphofurin acidic cluster sorting protein 1(PACS1)
55827	green	ENSG00000143164	Homo_sapiens	DDB1 and CUL4 associated factor 6(DCAF6)
55898	green	ENSG00000140553	Homo_sapiens	unc-45 myosin chaperone A(UNC45A)
55907	green	ENSG00000111726	Homo_sapiens	cytidine monophosphate N-acetylneuraminic acid synthetase(CMAS)
55907	green	ENSG00000111726	Homo_sapiens	cytidine monophosphate N-acetylneuraminic acid synthetase(CMAS)
56834	green	ENSG00000173264	Homo_sapiens	G protein-coupled receptor 137(GPR137)
56994	green	ENSG00000111666	Homo_sapiens	choline phosphotransferase 1(CHPT1)
56994	green	ENSG00000111666	Homo_sapiens	choline phosphotransferase 1(CHPT1)
57095	green	ENSG00000057757	Homo_sapiens	PITH domain containing 1(PITHD1)
57153	green	ENSG00000129353	Homo_sapiens	solute carrier family 44 member 2(SLC44A2)
57610	green	ENSG00000141084	Homo_sapiens	RAN binding protein 10(RANBP10)
58190	green	ENSG00000144579	Homo_sapiens	CTD small phosphatase 1(CTDSP1)
58515	green	ENSG00000113811	Homo_sapiens	selenoprotein K(SELENOK)
63893	green	ENSG00000175931	Homo_sapiens	ubiquitin conjugating enzyme E2 O(UBE2O)
64332	green	ENSG00000144802	Homo_sapiens	NFKB inhibitor zeta(NFKBIZ)
64853	green	ENSG00000186063	Homo_sapiens	axin interactor, dorsalization associated(AIDA)
65125	green	ENSG00000060237	Homo_sapiens	WNK lysine deficient protein kinase 1(WNK1)
80232	green	ENSG00000162923	Homo_sapiens	WD repeat domain 26(WDR26)
81532	green	ENSG00000182208	Homo_sapiens	MOB kinase activator 2(MOB2)
81689	green	ENSG00000135070	Homo_sapiens	iron-sulfur cluster assembly 1(ISCA1)
81889	green	ENSG00000180185	Homo_sapiens	fumarylacetoacetate hydrolase domain containing 1(FAHD1)
83862	green	ENSG00000189077	Homo_sapiens	transmembrane protein 120A(TMEM120A)
84923	green	ENSG00000133193	Homo_sapiens	family with sequence similarity 104 member A(FAM104A)
84932	green	ENSG00000129472	Homo_sapiens	RAB2B, member RAS oncogene family(RAB2B)
84953	green	ENSG00000133808	Homo_sapiens	MICAL C-terminal like(MICALCL)
91137	green	ENSG00000164209	Homo_sapiens	solute carrier family 25 member 46(SLC25A46)
93183	green	ENSG00000143315	Homo_sapiens	phosphatidylinositol glycan anchor biosynthesis class M(PIGM)
113829	green	ENSG00000176087	Homo_sapiens	solute carrier family 35 member A4(SLC35A4)
116151	green	ENSG00000124098	Homo_sapiens	family with sequence similarity 210 member B(FAM210B)
117177	green	ENSG00000127328	Homo_sapiens	RAB3A interacting protein(RAB3IP)
121551	green	ENSG00000151136	Homo_sapiens	BTB domain containing 11(BTBD11)
143686	green	ENSG00000149212	Homo_sapiens	sestrin 3(SESN3)
152137	green	ENSG00000152492	Homo_sapiens	coiled-coil domain containing 50(CCDC50)
152302	green	ENSG00000186162	Homo_sapiens	cell death-inducing DFFA-like effector c pseudogene(CIDECP)
200185	green	ENSG00000163463	Homo_sapiens	keratinocyte associated protein 2(KRTCAP2)
220972	green	ENSG00000165406	Homo_sapiens	membrane associated ring-CH-type finger 8(MARCH8)
220972	green	ENSG00000165406	Homo_sapiens	membrane associated ring-CH-type finger 8(MARCH8)
221895	green	ENSG00000153814	Homo_sapiens	JAZF zinc finger 1(JAZF1)
246184	green	ENSG00000176386	Homo_sapiens	cell division cycle 26(CDC26)
282809	green	ENSG00000139323	Homo_sapiens	POC1 centriolar protein B(POC1B)
402055	green	ENSG00000100104	Homo_sapiens	SRR1 domain containing(SRRD)
439996	green	ENSG00000204010	Homo_sapiens	interferon induced protein with tetratricopeptide repeats 1B(IFIT1B)
19	green-yellow	ENSG00000165029	Homo_sapiens	ATP binding cassette subfamily A member 1(ABCA1)
2962	green-yellow	ENSG00000125651	Homo_sapiens	general transcription factor IIF subunit 1(GTF2F1)
4714	green-yellow	ENSG00000166136	Homo_sapiens	NADH:ubiquinone oxidoreductase subunit B8(NDUFB8)
4714	green-yellow	ENSG00000255339	Homo_sapiens	NADH:ubiquinone oxidoreductase subunit B8(NDUFB8)
6231	green-yellow	ENSG00000197728	Homo_sapiens	ribosomal protein S26(RPS26)
6778	green-yellow	ENSG00000166888	Homo_sapiens	signal transducer and activator of transcription 6(STAT6)
10901	green-yellow	ENSG00000157326	Homo_sapiens	dehydrogenase/reductase 4(DHRS4)
25813	green-yellow	ENSG00000100347	Homo_sapiens	SAMM50 sorting and assembly machinery component(SAMM50)
26959	green-yellow	ENSG00000105856	Homo_sapiens	HMG-box transcription factor 1(HBP1)
27166	green-yellow	ENSG00000169230	Homo_sapiens	PRELI domain containing 1(PRELID1)
27239	green-yellow	ENSG00000250510	Homo_sapiens	G protein-coupled receptor 162(GPR162)
29116	green-yellow	ENSG00000007944	Homo_sapiens	myosin regulatory light chain interacting protein(MYLIP)
29994	green-yellow	ENSG00000226266	Homo_sapiens	bromodomain adjacent to zinc finger domain 2B(BAZ2B)
29994	green-yellow	ENSG00000123636	Homo_sapiens	bromodomain adjacent to zinc finger domain 2B(BAZ2B)
51181	green-yellow	ENSG00000169738	Homo_sapiens	dicarbonyl and L-xylulose reductase(DCXR)
51185	green-yellow	ENSG00000113851	Homo_sapiens	cereblon(CRBN)
51255	green-yellow	ENSG00000168894	Homo_sapiens	ring finger protein 181(RNF181)
51313	green-yellow	ENSG00000164125	Homo_sapiens	family with sequence similarity 198 member B(FAM198B)
54888	green-yellow	ENSG00000037474	Homo_sapiens	NOP2/Sun RNA methyltransferase family member 2(NSUN2)
58191	green-yellow	ENSG00000161921	Homo_sapiens	C-X-C motif chemokine ligand 16(CXCL16)
79895	green-yellow	ENSG00000104043	Homo_sapiens	ATPase phospholipid transporting 8B4 (putative)(ATP8B4)
84280	green-yellow	ENSG00000148925	Homo_sapiens	BTB domain containing 10(BTBD10)
84282	green-yellow	ENSG00000181481	Homo_sapiens	ring finger protein 135(RNF135)
140461	green-yellow	ENSG00000177981	Homo_sapiens	ankyrin repeat and SOCS box containing 8(ASB8)
353514	green-yellow	ENSG00000187116	Homo_sapiens	leukocyte immunoglobulin like receptor A5(LILRA5)
552889	green-yellow	ENSG00000253719	Homo_sapiens	ataxin 7 like 3B(ATXN7L3B)
16	grey	ENSG00000090861	Homo_sapiens	alanyl-tRNA synthetase(AARS)
30	grey	ENSG00000060971	Homo_sapiens	acetyl-CoA acyltransferase 1(ACAA1)
34	grey	ENSG00000117054	Homo_sapiens	acyl-CoA dehydrogenase, C-4 to C-12 straight chain(ACADM)
59	grey	ENSG00000107796	Homo_sapiens	actin, alpha 2, smooth muscle, aorta(ACTA2)
71	grey	ENSG00000184009	Homo_sapiens	actin gamma 1(ACTG1)
86	grey	ENSG00000136518	Homo_sapiens	actin like 6A(ACTL6A)
104	grey	ENSG00000197381	Homo_sapiens	adenosine deaminase, RNA specific B1(ADARB1)
118	grey	ENSG00000087274	Homo_sapiens	adducin 1(ADD1)
123	grey	ENSG00000147872	Homo_sapiens	perilipin 2(PLIN2)
132	grey	ENSG00000156110	Homo_sapiens	adenosine kinase(ADK)
133	grey	ENSG00000148926	Homo_sapiens	adrenomedullin(ADM)
143	grey	ENSG00000102699	Homo_sapiens	poly(ADP-ribose) polymerase family member 4(PARP4)
159	grey	ENSG00000035687	Homo_sapiens	adenylosuccinate synthase(ADSS)
191	grey	ENSG00000101444	Homo_sapiens	adenosylhomocysteinase(AHCY)
199	grey	ENSG00000204472	Homo_sapiens	allograft inflammatory factor 1(AIF1)
199	grey	ENSG00000204472	Homo_sapiens	allograft inflammatory factor 1(AIF1)
212	grey	ENSG00000158578	Homo_sapiens	5'-aminolevulinate synthase 2(ALAS2)
214	grey	ENSG00000170017	Homo_sapiens	activated leukocyte cell adhesion molecule(ALCAM)
217	grey	ENSG00000111275	Homo_sapiens	aldehyde dehydrogenase 2 family (mitochondrial)(ALDH2)
230	grey	ENSG00000109107	Homo_sapiens	aldolase, fructose-bisphosphate C(ALDOC)
262	grey	ENSG00000123505	Homo_sapiens	adenosylmethionine decarboxylase 1(AMD1)
278	grey	ENSG00000187733	Homo_sapiens	amylase, alpha 1C (salivary)(AMY1C)
293	grey	ENSG00000169100	Homo_sapiens	solute carrier family 25 member 6(SLC25A6)
301	grey	ENSG00000135046	Homo_sapiens	annexin A1(ANXA1)
311	grey	ENSG00000122359	Homo_sapiens	annexin A11(ANXA11)
317	grey	ENSG00000120868	Homo_sapiens	apoptotic peptidase activating factor 1(APAF1)
318	grey	ENSG00000164978	Homo_sapiens	nudix hydrolase 2(NUDT2)
353	grey	ENSG00000198931	Homo_sapiens	adenine phosphoribosyltransferase(APRT)
377	grey	ENSG00000134287	Homo_sapiens	ADP ribosylation factor 3(ARF3)
381	grey	ENSG00000004059	Homo_sapiens	ADP ribosylation factor 5(ARF5)
387	grey	ENSG00000067560	Homo_sapiens	ras homolog family member A(RHOA)
388	grey	ENSG00000143878	Homo_sapiens	ras homolog family member B(RHOB)
406	grey	ENSG00000133794	Homo_sapiens	aryl hydrocarbon receptor nuclear translocator like(ARNTL)
409	grey	ENSG00000141480	Homo_sapiens	arrestin beta 2(ARRB2)
410	grey	ENSG00000100299	Homo_sapiens	arylsulfatase A(ARSA)
433	grey	ENSG00000161944	Homo_sapiens	asialoglycoprotein receptor 2(ASGR2)
440	grey	ENSG00000070669	Homo_sapiens	asparagine synthetase (glutamine-hydrolyzing)(ASNS)
468	grey	ENSG00000128272	Homo_sapiens	activating transcription factor 4(ATF4)
471	grey	ENSG00000138363	Homo_sapiens	5-aminoimidazole-4-carboxamide ribonucleotide formyltransferase/IMP cyclohydrolase(ATIC)
476	grey	ENSG00000163399	Homo_sapiens	ATPase Na+/K+ transporting subunit alpha 1(ATP1A1)
483	grey	ENSG00000069849	Homo_sapiens	ATPase Na+/K+ transporting subunit beta 3(ATP1B3)
488	grey	ENSG00000174437	Homo_sapiens	ATPase sarcoplasmic/endoplasmic reticulum Ca2+ transporting 2(ATP2A2)
498	grey	ENSG00000152234	Homo_sapiens	ATP synthase, H+ transporting, mitochondrial F1 complex, alpha subunit 1, cardiac muscle(ATP5A1)
506	grey	ENSG00000110955	Homo_sapiens	ATP synthase, H+ transporting, mitochondrial F1 complex, beta polypeptide(ATP5B)
583	grey	ENSG00000125124	Homo_sapiens	Bardet-Biedl syndrome 2(BBS2)
613	grey	ENSG00000186716	Homo_sapiens	BCR, RhoGEF and GTPase activating protein(BCR)
637	grey	ENSG00000015475	Homo_sapiens	BH3 interacting domain death agonist(BID)
637	grey	ENSG00000015475	Homo_sapiens	BH3 interacting domain death agonist(BID)
639	grey	ENSG00000057657	Homo_sapiens	PR/SET domain 1(PRDM1)
645	grey	ENSG00000090013	Homo_sapiens	biliverdin reductase B(BLVRB)
687	grey	ENSG00000119138	Homo_sapiens	Kruppel like factor 9(KLF9)
694	grey	ENSG00000133639	Homo_sapiens	BTG anti-proliferation factor 1(BTG1)
706	grey	ENSG00000100300	Homo_sapiens	translocator protein(TSPO)
754	grey	ENSG00000183255	Homo_sapiens	pituitary tumor-transforming 1 interacting protein(PTTG1IP)
754	grey	ENSG00000183255	Homo_sapiens	pituitary tumor-transforming 1 interacting protein(PTTG1IP)
760	grey	ENSG00000104267	Homo_sapiens	carbonic anhydrase 2(CA2)
788	grey	ENSG00000178537	Homo_sapiens	solute carrier family 25 member 20(SLC25A20)
811	grey	ENSG00000179218	Homo_sapiens	calreticulin(CALR)
819	grey	ENSG00000164615	Homo_sapiens	calcium modulating ligand(CAMLG)
820	grey	ENSG00000164047	Homo_sapiens	cathelicidin antimicrobial peptide(CAMP)
821	grey	ENSG00000127022	Homo_sapiens	calnexin(CANX)
831	grey	ENSG00000153113	Homo_sapiens	calpastatin(CAST)
833	grey	ENSG00000110619	Homo_sapiens	cysteinyl-tRNA synthetase(CARS)
847	grey	ENSG00000121691	Homo_sapiens	catalase(CAT)
865	grey	ENSG00000067955	Homo_sapiens	core-binding factor beta subunit(CBFB)
867	grey	ENSG00000110395	Homo_sapiens	Cbl proto-oncogene(CBL)
867	grey	ENSG00000110395	Homo_sapiens	Cbl proto-oncogene(CBL)
900	grey	ENSG00000113328	Homo_sapiens	cyclin G1(CCNG1)
912	grey	ENSG00000158473	Homo_sapiens	CD1d molecule(CD1D)
924	grey	ENSG00000173762	Homo_sapiens	CD7 molecule(CD7)
930	grey	ENSG00000177455	Homo_sapiens	CD19 molecule(CD19)
932	grey	ENSG00000149516	Homo_sapiens	membrane spanning 4-domains A3(MS4A3)
948	grey	ENSG00000135218	Homo_sapiens	CD36 molecule(CD36)
951	grey	ENSG00000104894	Homo_sapiens	CD37 molecule(CD37)
960	grey	ENSG00000026508	Homo_sapiens	CD44 molecule (Indian blood group)(CD44)
960	grey	ENSG00000026508	Homo_sapiens	CD44 molecule (Indian blood group)(CD44)
962	grey	ENSG00000117091	Homo_sapiens	CD48 molecule(CD48)
963	grey	ENSG00000143119	Homo_sapiens	CD53 molecule(CD53)
967	grey	ENSG00000135404	Homo_sapiens	CD63 molecule(CD63)
968	grey	ENSG00000129226	Homo_sapiens	CD68 molecule(CD68)
973	grey	ENSG00000105369	Homo_sapiens	CD79a molecule(CD79A)
974	grey	ENSG00000007312	Homo_sapiens	CD79b molecule(CD79B)
976	grey	ENSG00000123146	Homo_sapiens	adhesion G protein-coupled receptor E5(ADGRE5)
998	grey	ENSG00000070831	Homo_sapiens	cell division cycle 42(CDC42)
1019	grey	ENSG00000135446	Homo_sapiens	cyclin dependent kinase 4(CDK4)
1022	grey	ENSG00000134058	Homo_sapiens	cyclin dependent kinase 7(CDK7)
1054	grey	ENSG00000153879	Homo_sapiens	CCAAT/enhancer binding protein gamma(CEBPG)
1059	grey	ENSG00000125817	Homo_sapiens	centromere protein B(CENPB)
1075	grey	ENSG00000109861	Homo_sapiens	cathepsin C(CTSC)
1102	grey	ENSG00000136161	Homo_sapiens	RCC1 and BTB domain containing protein 2(RCBTB2)
1105	grey	ENSG00000153922	Homo_sapiens	chromodomain helicase DNA binding protein 1(CHD1)
1130	grey	ENSG00000143669	Homo_sapiens	lysosomal trafficking regulator(LYST)
1147	grey	ENSG00000213341	Homo_sapiens	conserved helix-loop-helix ubiquitous kinase(CHUK)
1153	grey	ENSG00000099622	Homo_sapiens	cold inducible RNA binding protein(CIRBP)
1178	grey	ENSG00000105205	Homo_sapiens	Charcot-Leyden crystal galectin(CLC)
1211	grey	ENSG00000122705	Homo_sapiens	clathrin light chain A(CLTA)
1212	grey	ENSG00000175416	Homo_sapiens	clathrin light chain B(CLTB)
1232	grey	ENSG00000183625	Homo_sapiens	C-C motif chemokine receptor 3(CCR3)
1315	grey	ENSG00000129083	Homo_sapiens	coatomer protein complex subunit beta 1(COPB1)
1316	grey	ENSG00000067082	Homo_sapiens	Kruppel like factor 6(KLF6)
1318	grey	ENSG00000136867	Homo_sapiens	solute carrier family 31 member 2(SLC31A2)
1396	grey	ENSG00000213145	Homo_sapiens	cysteine rich protein 1(CRIP1)
1396	grey	ENSG00000257341	Homo_sapiens	cysteine rich protein 1(CRIP1)
1399	grey	ENSG00000099942	Homo_sapiens	CRK like proto-oncogene, adaptor protein(CRKL)
1429	grey	ENSG00000116791	Homo_sapiens	crystallin zeta(CRYZ)
1431	grey	ENSG00000062485	Homo_sapiens	citrate synthase(CS)
1453	grey	ENSG00000141551	Homo_sapiens	casein kinase 1 delta(CSNK1D)
1476	grey	ENSG00000160213	Homo_sapiens	cystatin B(CSTB)
1522	grey	ENSG00000101160	Homo_sapiens	cathepsin Z(CTSZ)
1523	grey	ENSG00000257923	Homo_sapiens	cut like homeobox 1(CUX1)
1537	grey	ENSG00000179091	Homo_sapiens	cytochrome c1(CYC1)
1593	grey	ENSG00000135929	Homo_sapiens	cytochrome P450 family 27 subfamily A member 1(CYP27A1)
1622	grey	ENSG00000155368	Homo_sapiens	diazepam binding inhibitor, acyl-CoA binding protein(DBI)
1629	grey	ENSG00000137992	Homo_sapiens	dihydrolipoamide branched chain transacylase E2(DBT)
1635	grey	ENSG00000129187	Homo_sapiens	dCMP deaminase(DCTD)
1642	grey	ENSG00000167986	Homo_sapiens	damage specific DNA binding protein 1(DDB1)
1650	grey	ENSG00000244038	Homo_sapiens	dolichyl-diphosphooligosaccharide--protein glycosyltransferase non-catalytic subunit(DDOST)
1652	grey	ENSG00000099977	Homo_sapiens	D-dopachrome tautomerase(DDT)
1653	grey	ENSG00000079785	Homo_sapiens	DEAD-box helicase 1(DDX1)
1654	grey	ENSG00000215301	Homo_sapiens	DEAD-box helicase 3, X-linked(DDX3X)
1665	grey	ENSG00000109606	Homo_sapiens	DEAH-box helicase 15(DHX15)
1665	grey	ENSG00000109606	Homo_sapiens	DEAH-box helicase 15(DHX15)
1667	grey	ENSG00000206047	Homo_sapiens	defensin alpha 1(DEFA1)
1668	grey	ENSG00000239839	Homo_sapiens	defensin alpha 3(DEFA3)
1675	grey	ENSG00000197766	Homo_sapiens	complement factor D(CFD)
1716	grey	ENSG00000114956	Homo_sapiens	deoxyguanosine kinase(DGUOK)
1716	grey	ENSG00000114956	Homo_sapiens	deoxyguanosine kinase(DGUOK)
1725	grey	ENSG00000095059	Homo_sapiens	deoxyhypusine synthase(DHPS)
1725	grey	ENSG00000095059	Homo_sapiens	deoxyhypusine synthase(DHPS)
1774	grey	ENSG00000013563	Homo_sapiens	deoxyribonuclease 1 like 1(DNASE1L1)
1777	grey	ENSG00000105612	Homo_sapiens	deoxyribonuclease 2, lysosomal(DNASE2)
1781	grey	ENSG00000077380	Homo_sapiens	dynein cytoplasmic 1 intermediate chain 2(DYNC1I2)
1786	grey	ENSG00000130816	Homo_sapiens	DNA methyltransferase 1(DNMT1)
1802	grey	ENSG00000132768	Homo_sapiens	DPH2 homolog(DPH2)
1824	grey	ENSG00000134755	Homo_sapiens	desmocollin 2(DSC2)
1831	grey	ENSG00000157514	Homo_sapiens	TSC22 domain family member 3(TSC22D3)
1831	grey	ENSG00000157514	Homo_sapiens	TSC22 domain family member 3(TSC22D3)
1915	grey	ENSG00000156508	Homo_sapiens	eukaryotic translation elongation factor 1 alpha 1(EEF1A1)
1937	grey	ENSG00000254772	Homo_sapiens	eukaryotic translation elongation factor 1 gamma(EEF1G)
1938	grey	ENSG00000167658	Homo_sapiens	eukaryotic translation elongation factor 2(EEF2)
1968	grey	ENSG00000130741	Homo_sapiens	eukaryotic translation initiation factor 2 subunit gamma(EIF2S3)
1973	grey	ENSG00000161960	Homo_sapiens	eukaryotic translation initiation factor 4A1(EIF4A1)
1979	grey	ENSG00000148730	Homo_sapiens	eukaryotic translation initiation factor 4E binding protein 2(EIF4EBP2)
1984	grey	ENSG00000132507	Homo_sapiens	eukaryotic translation initiation factor 5A(EIF5A)
1998	grey	ENSG00000109381	Homo_sapiens	E74 like ETS transcription factor 2(ELF2)
2058	grey	ENSG00000136628	Homo_sapiens	glutamyl-prolyl-tRNA synthetase(EPRS)
2067	grey	ENSG00000012061	Homo_sapiens	ERCC excision repair 1, endonuclease non-catalytic subunit(ERCC1)
2067	grey	ENSG00000012061	Homo_sapiens	ERCC excision repair 1, endonuclease non-catalytic subunit(ERCC1)
2079	grey	ENSG00000100632	Homo_sapiens	enhancer of rudimentary homolog (Drosophila)(ERH)
2098	grey	ENSG00000139684	Homo_sapiens	esterase D(ESD)
2107	grey	ENSG00000120705	Homo_sapiens	eukaryotic translation termination factor 1(ETF1)
2113	grey	ENSG00000134954	Homo_sapiens	ETS proto-oncogene 1, transcription factor(ETS1)
2123	grey	ENSG00000126860	Homo_sapiens	ecotropic viral integration site 2A(EVI2A)
2150	grey	ENSG00000164251	Homo_sapiens	F2R like trypsin receptor 1(F2RL1)
2153	grey	ENSG00000198734	Homo_sapiens	coagulation factor V(F5)
2181	grey	ENSG00000123983	Homo_sapiens	acyl-CoA synthetase long-chain family member 3(ACSL3)
2182	grey	ENSG00000068366	Homo_sapiens	acyl-CoA synthetase long-chain family member 4(ACSL4)
2205	grey	ENSG00000179639	Homo_sapiens	Fc fragment of IgE receptor Ia(FCER1A)
2213	grey	ENSG00000072694	Homo_sapiens	Fc fragment of IgG receptor IIb(FCGR2B)
2215	grey	ENSG00000162747	Homo_sapiens	Fc fragment of IgG receptor IIIb(FCGR3B)
2222	grey	ENSG00000079459	Homo_sapiens	farnesyl-diphosphate farnesyltransferase 1(FDFT1)
2271	grey	ENSG00000091483	Homo_sapiens	fumarate hydratase(FH)
[truncated: 3,442 more rows]
